# Supplementary material for: An Epilepsy-Associated CILK1 Variant Compromises KATNIP Regulation and Impairs Primary Cilia and Hedgehog Signaling
Source: Cells. 2024 Jul 26;13(15):1258. doi: 10.3390/cells13151258 (PMC11311665; doi:10.3390/cells13151258)
Supplement: Supplementary file 1 [file cells-13-01258-s001.zip › Table S1.xlsx]

## Sheet: All 6000 genes
genes	logFC	logCPM	LR	PValue	FDR
Ifi202b	9.67495	4.94678	14473.9	0	0
Zfp534	7.61071	-2.414	84.5216	3.8e-20	8.21e-19
Zfp985	7.33265	-0.973516	184.593	4.82e-42	2.24e-40
Zfp990	7.26467	0.563335	513.57	1.06e-113	1.6e-111
Pira12	6.68851	-3.16325	41.8308	9.95e-11	1.15e-09
Pira12	6.68851	-3.16325	41.8302	9.96e-11	1.15e-09
Pira12	6.68851	-3.16325	41.8212	1e-10	1.16e-09
Pira12	6.68851	-3.16325	41.8194	1e-10	1.16e-09
Pira1	6.55706	-3.26477	39.5823	3.15e-10	3.47e-09
Slc6a16	6.23546	-3.49698	38.4795	5.53e-10	5.96e-09
Ugt1a8	5.94938	-3.69155	31.8408	1.67e-08	1.54e-07
Slc24a1	5.89155	-2.2904	69.6284	7.16e-17	1.28e-15
Gm44503	5.88114	-3.74939	10.0305	0.0015397	0.00669608
Cd55b	5.83126	-3.76939	25.535	4.34e-07	3.45e-06
Gm37013	5.09737	-4.20288	7.76752	0.00531941	0.0202077
Gm20547	5.08646	-4.20349	7.76	0.0053416	0.0202815
Xlr4c	5.0026	-4.24327	12.7415	0.000357629	0.00179582
Dennd1c	4.9622	-4.25888	10.908	0.000957486	0.00439652
Gm5150	4.83821	-4.323	12.008	0.000529726	0.00256339
Afp	4.82862	-4.32302	11.6402	0.000645404	0.00307117
Zfp987	4.80733	-4.33618	13.3743	0.000255102	0.00131802
1700034E13Rik	4.68821	-4.39013	12.6582	0.000373922	0.00187165
Gm10406	4.68598	-4.39494	9.12053	0.00252757	0.0104408			Table S1: RNA-seq analysis of differentially expressed genes in Cilk1 WT vs A612T cells
Gm21704	4.52645	-4.46702	6.28692	0.0121633	0.0416506
Lilra6	4.40341	-4.50894	9.40934	0.00215883	0.00906067
Bricd5	4.40185	-4.51043	9.85461	0.00169407	0.00729098
Nat8f6	4.37361	-4.52242	9.71557	0.00182714	0.00780108
Ly6g6d	4.34195	-4.53452	9.68174	0.00186109	0.0079291
Prss45	4.16681	-3.61248	16.3129	5.37e-05	0.000312635
Prl8a2	4.13482	-4.61253	7.44722	0.00635346	0.0236056
Il17f	4.13289	-4.61253	8.00809	0.00465689	0.0179767
Zfp42	4.13139	-4.61253	8.02645	0.00460991	0.0178266
Cldn6	4.13063	-4.61253	8.04691	0.00455812	0.017645
Tnfsf4	4.12331	-4.61254	6.97994	0.00824282	0.029566
Ftl1-ps1	4.08321	7.57557	12930.3	0	0
Gm29094	3.99401	-4.66144	6.45312	0.0110758	0.0384053
Mmrn1	3.92924	-2.80505	41.6625	1.08e-10	1.25e-09
Pira13	3.91911	-4.684	5.96101	0.0146257	0.0487759
Pira13	3.91911	-4.684	5.96197	0.0146177	0.0487567
Olig2	3.88527	-4.69499	6.8598	0.00881565	0.0314004
Hpcal4	3.88448	-4.695	6.15507	0.0131036	0.0443661
Kremen2	3.8837	-4.695	6.86309	0.00879943	0.0313579
Havcr1	3.88208	-4.695	6.15791	0.0130826	0.0443154
Galntl6	3.87911	-4.695	6.15616	0.0130955	0.0443457
Hcn4	3.8589	-1.4333	99.728	1.75e-23	4.45e-22
Pcdha1	3.81227	-4.71895	5.96741	0.0145727	0.0486362
Pcdha2	3.80363	-4.72154	5.93276	0.0148619	0.0493841
Cd247	3.78944	-3.83853	9.02424	0.00266423	0.0109416
Sycp1	3.76443	-3.32295	24.9909	5.76e-07	4.51e-06
Gm13289	3.73978	-4.33554	7.32551	0.00679827	0.025034
Gm13278	3.73977	-4.33554	7.3227	0.0068089	0.025069
Gm13277	3.73977	-4.33554	7.32229	0.00681044	0.0250705
Gm13279	3.73977	-4.33554	7.32117	0.0068147	0.0250819
Rasal3	3.73591	-3.87555	13.5555	0.000231617	0.0012048
Zfp986	3.71289	-3.32394	28.738	8.29e-08	7.1e-07
Ppp1r3a	3.70978	-3.3561	23.6952	1.13e-06	8.52e-06
Pianp	3.69032	2.07778	916.91	2.07e-201	7.71e-199
Fxyd3	3.60268	-3.12331	34.0619	5.34e-09	5.21e-08
Apoc1	3.587	0.0194945	234.42	6.48e-53	3.86e-51
Myl7	3.5599	-3.97507	14.9708	0.000109185	0.000605378
Vxn	3.46838	-3.14257	25.0496	5.59e-07	4.38e-06
Fmo6	3.46233	-4.02753	10.5932	0.00113503	0.0051153
Gm21188	3.3778	-4.03128	12.4839	0.000410466	0.00203787
Defb19	3.36106	-4.082	9.41698	0.00214985	0.00902641
Gjb6	3.35801	-4.08199	12.0833	0.000508763	0.00246902
H3c8	3.30969	-3.48338	22.4644	2.14e-06	1.56e-05
Pkib	3.24659	-4.13859	10.2826	0.00134289	0.00593171
Dll4	3.24368	-4.1386	7.84458	0.00509734	0.019465
Gfra3	3.22427	-2.09575	57.2858	3.77e-14	5.66e-13
Stfa3	3.18361	-3.69495	17.7254	2.55e-05	0.000156708
Eno1b	3.15058	8.23262	11697.5	0	0
Rex2	3.11138	-3.42237	20.4122	6.24e-06	4.24e-05
Foxa1	3.108	-3.39007	18.77	1.47e-05	9.41e-05
Fkbp6	3.06113	-3.42485	14.9253	0.000111854	0.000618614
Pik3c2g	3.05112	-3.42484	19.7917	8.64e-06	5.73e-05
Il22ra1	3.02041	-1.10955	89.9102	2.49e-21	5.79e-20
Cd79b	2.99527	-4.25888	7.94111	0.00483242	0.0185662
Capn11	2.99331	-4.25889	8.33906	0.00388017	0.0152815
Sertm1	2.99179	-4.25889	7.31993	0.00681942	0.0250951
Ivl	2.98614	-0.428517	151.846	6.85e-35	2.59e-33
Cd52	2.96987	-1.41576	77.5403	1.3e-18	2.55e-17
St8sia1	2.88395	-1.56305	54.9425	1.24e-13	1.79e-12
Slc28a2	2.88191	-3.25883	23.9938	9.66e-07	7.34e-06
Hal	2.85403	1.13412	362.522	7.95e-81	8.05e-79
Wfdc8	2.85246	-4.32301	6.50976	0.0107284	0.0373659
Rfx4	2.84498	-4.32302	6.55703	0.0104471	0.036519
Ces1g	2.83651	-1.52474	73.7185	9.01e-18	1.69e-16
Tescl	2.82934	-2.69486	32.6842	1.08e-08	1.02e-07
Unc13c	2.81065	0.268522	224.828	8e-51	4.58e-49
Masp2	2.73316	-2.48366	29.9389	4.46e-08	3.93e-07
Cd200	2.69311	3.81408	2548.31	0	0
Clec4a3	2.68405	-4.39014	6.20278	0.012755	0.0433461
Psors1c2	2.68323	-4.39014	5.96032	0.0146314	0.0487875
Smim33	2.67884	-3.9751	8.5038	0.00354406	0.0140706
Zfp978	2.64234	-3.64574	13.2426	0.000273658	0.00140333
Padi3	2.63435	-3.19743	18.5243	1.68e-05	0.000106125
Clec5a	2.62683	-2.55354	27.066	1.97e-07	1.62e-06
Chst8	2.62196	0.0258293	166.279	4.81e-38	2.01e-36
Luzp2	2.60893	-0.098527	157.765	3.48e-36	1.36e-34
Slc4a10	2.58875	-2.33935	38.794	4.71e-10	5.1e-09
Marveld3	2.57758	-4.02755	9.05193	0.00262418	0.0107973
Spint1	2.55069	-1.68417	52.1842	5.05e-13	7.04e-12
Bin2	2.52943	-3.73803	11.9956	0.000533275	0.0025783
Amdhd1	2.47412	0.398646	178.824	8.75e-41	3.98e-39
C6	2.46542	-4.082	7.64519	0.00569239	0.0214761
Fgb	2.46454	-4.08199	7.10332	0.00769411	0.0278615
Mpzl2	2.45929	-0.364924	132.877	9.62e-31	3.23e-29
Tmprss11f	2.44859	-3.78243	11.1559	0.000837627	0.00389476
Gucy2c	2.44828	-2.55351	27.1909	1.84e-07	1.52e-06
Plcb2	2.44337	-3.5345	11.7563	0.000606363	0.00290041
Il36g	2.38255	-3.35615	16.091	6.04e-05	0.000349165
Ceacam19	2.38078	-3.57296	10.0283	0.00154149	0.00670123
Ms4a6b	2.37287	-1.88744	46.4563	9.37e-12	1.19e-10
Akap5	2.36875	1.34118	308.192	5.41e-69	4.5e-67
Cyth4	2.36614	-1.2664	67.9025	1.72e-16	3.01e-15
Ces2f	2.36331	-2.73797	22.6787	1.91e-06	1.4e-05
Acp7	2.34567	-4.13859	6.55523	0.0104576	0.0365501
Angptl7	2.34264	2.65981	830.939	1.01e-182	3.14e-180
Sirpb1c	2.33868	-3.19742	13.1992	0.000280063	0.0014325
Il21r	2.33717	-4.13859	6.14609	0.0131703	0.0445304
Crb2	2.33144	1.85623	384.281	1.46e-85	1.58e-83
Siglece	2.31684	-2.00092	41.608	1.12e-10	1.28e-09
Pax2	2.316	-2.00087	33.9136	5.76e-09	5.61e-08
Gpm6a	2.31503	1.77116	524.332	4.83e-116	7.64e-114
Cd300lf	2.29235	-1.63095	49.9986	1.54e-12	2.07e-11
Pde4c	2.28183	-3.87554	6.8442	0.00889296	0.031645
Mmel1	2.26782	-1.64258	36.3176	1.68e-09	1.73e-08
Pla2g2d	2.23435	-3.65314	10.2379	0.00137585	0.00605416
Vip	2.23143	-3.65314	10.3721	0.00127935	0.00567958
Lrrn4	2.21012	4.67635	3506.52	0	0
Nkx2-9	2.21002	-4.19749	6.07055	0.0137455	0.046212
Pllp	2.2095	-3.58746	9.53149	0.00201977	0.00852583
Zfp988	2.19236	-3.93195	6.64406	0.00994872	0.0349381
Sez6l	2.18663	-0.306103	111.313	5.05e-26	1.44e-24
Cpne7	2.18515	-2.09581	30.7201	2.98e-08	2.68e-07
Wnt7b	2.17521	-3.92446	8.37714	0.00379969	0.0149915
Gdf6	2.17432	3.25208	1432.39	1.92131816852631e-313	1.27994723081461e-310
Inpp5d	2.16697	-1.02051	60.3965	7.76e-15	1.23e-13
Sprr2b	2.16178	-2.87549	16.9688	3.8e-05	0.000227008
Lax1	2.12872	-3.16767	14.9679	0.000109358	0.000606033
Nkx2-3	2.12461	-2.4786	17.6867	2.6e-05	0.000159574
Podxl	2.11788	1.02644	250.114	2.45e-56	1.6e-54
Col4a3	2.10771	-2.08107	25.3349	4.82e-07	3.81e-06
Cd86	2.084	-2.69489	21.3335	3.86e-06	2.69e-05
Rgs1	2.0813	-3.73805	7.67145	0.00561015	0.0212022
Cdh16	2.07227	-3.9751	6.80213	0.0091049	0.0322946
Slc17a8	2.07159	-3.9751	6.58334	0.0102938	0.0360634
Myo5b	2.07114	0.94005	209.107	2.15e-47	1.13e-45
Bnc1	2.04187	3.41388	846.047	5.26e-186	1.68e-183
Stmn4	2.00758	-2.15294	27.4912	1.58e-07	1.32e-06
Ctla2a	2.00599	5.12081	4023.46	0	0
Irag2	1.9992	-2.975	13.8197	0.00020122	0.00105981
Gm49391	1.98929	1.16067	113.13	2.02e-26	5.82e-25
Hk3	1.98141	-0.385298	68.9439	1.01e-16	1.79e-15
Samsn1	1.96735	-3.42489	8.9136	0.00283055	0.0115556
Npy	1.96465	-2.18238	24.6602	6.84e-07	5.3e-06
Cyp26a1	1.96252	-3.00103	14.5224	0.000138506	0.00075183
Nkain2	1.95018	-2.12411	29.0637	7e-08	6.05e-07
Cdh5	1.94876	-0.326528	88.5889	4.86e-21	1.11e-19
Upk3b	1.92922	4.39615	2296.95	0	0
Vtcn1	1.91412	-2.2905	19.6787	9.16e-06	6.06e-05
Pirt	1.91006	-2.153	23.3563	1.35e-06	1.01e-05
Marco	1.9079	2.14258	428.901	2.82e-95	3.42e-93
Mycn	1.90403	0.732454	147.967	4.82e-34	1.76e-32
Inpp4b	1.8997	0.529186	134.89	3.49e-31	1.18e-29
Lingo3	1.89578	-1.53433	35.3817	2.71e-09	2.74e-08
Upk1b	1.88302	3.03305	788.516	1.69e-173	4.71e-171
Des	1.86336	5.14105	3268.49	0	0
Ms4a2	1.86296	-2.00098	21.5388	3.47e-06	2.44e-05
C1s2	1.85529	2.16687	378.369	2.82e-84	3.02e-82
Ltf	1.85022	-2.65311	13.6178	0.000224049	0.00116773
C1qc	1.84585	-0.385357	66.7989	3.01e-16	5.21e-15
Folh1	1.84575	-1.40719	40.0119	2.52e-10	2.81e-09
Zbtb8b	1.84394	-0.211963	84.927	3.1e-20	6.73e-19
Cldn3	1.83281	-3.49702	9.72196	0.00182079	0.00778004
Scrt1	1.82879	-2.08186	27.5583	1.52e-07	1.27e-06
Chil1	1.8224	2.58642	537.441	6.79e-119	1.11e-116
Sv2b	1.81572	-2.6738	12.8339	0.000340396	0.00171556
Tmem108	1.80507	1.95166	286.461	2.94e-64	2.21e-62
Cd300lb	1.80308	-2.59252	12.1028	0.000503471	0.00244766
Fam107a	1.80306	-2.78239	10.2521	0.00136529	0.00601614
Krt18	1.80055	2.02104	341.966	2.38e-76	2.25e-74
Msln	1.80028	3.81205	1515.02	0	0
Smpd3	1.78745	2.2141	429.911	1.7e-95	2.08e-93
Slc15a2	1.78256	-0.529281	69.4691	7.76e-17	1.38e-15
Osm	1.78146	-3.69497	6.78893	0.00917248	0.0325029
Misp3	1.78043	-3.69498	6.9991	0.00815506	0.0293086
Sowahd	1.77967	-3.69497	7.50863	0.0061404	0.0229342
Rac2	1.77813	-0.12009	74.4915	6.09e-18	1.15e-16
Zfp979	1.77718	2.63732	477.708	6.74e-106	9.62e-104
Ifi214	1.77717	-1.67412	31.2097	2.32e-08	2.1e-07
Lilrb4a	1.77118	-0.368133	77.2668	1.49e-18	2.92e-17
Tnf	1.76954	-0.875125	50.9663	9.4e-13	1.28e-11
Fpr2	1.76531	-2.46046	12.699	0.000365843	0.0018333
Ppp2r2b	1.76406	0.952002	165.33	7.75e-38	3.2e-36
Rem2	1.7607	-3.53448	7.64206	0.00570227	0.0215036
Clca3a2	1.75953	0.240809	88.9791	3.99e-21	9.15e-20
Erv3	1.75793	1.3133	159.395	1.53e-36	6.05e-35
Bmp7	1.7561	-2.32289	18.4251	1.77e-05	0.000111349
2210418O10Rik	1.75254	2.10336	7.42709	0.00642491	0.0238348
Apob	1.75126	-3.25888	7.90037	0.00494246	0.0189278
Gm44790	1.75	-2.92415	9.55612	0.00199284	0.0084251
Ccl6	1.74534	2.4437	500.515	7.34e-111	1.07e-108
Perp	1.74461	1.61088	243.951	5.41e-55	3.41e-53
Arhgap30	1.7427	-1.72701	30.0553	4.2e-08	3.72e-07
Fcgr1	1.73465	-0.469098	71.6319	2.59e-17	4.75e-16
Il18r1	1.73344	-1.8754	28.0112	1.21e-07	1.01e-06
Pld4	1.73255	-1.48763	35.1119	3.11e-09	3.12e-08
Arhgap36	1.73046	-1.7823	29.3085	6.17e-08	5.35e-07
Clec4a2	1.72791	-2.21249	21.6692	3.24e-06	2.29e-05
Itgam	1.71985	0.955132	106.767	5.01e-25	1.37e-23
Cyp11b1	1.71941	-2.73801	13.8907	0.000193757	0.00102344
Wt1	1.71547	3.4249	855.863	3.86e-188	1.27e-185
Stra6	1.71106	-1.38984	31.9841	1.55e-08	1.44e-07
Gm20479	1.70614	-1.94142	17.2074	3.35e-05	0.000201628
Krt8	1.70204	2.02794	360.966	1.73e-80	1.74e-78
Mmp10	1.68923	2.18804	332.901	2.24e-74	2.06e-72
Rab39	1.68849	-3.57296	7.06297	0.00786934	0.0284072
Plbd1	1.68716	-3.42488	7.42988	0.00641495	0.0238019
Btk	1.68488	-3.05448	12.1291	0.000496412	0.00241655
Serpinb7	1.68485	-3.16768	8.91169	0.00283351	0.0115612
Rspo1	1.68395	1.16293	151.7	7.37e-35	2.78e-33
Cd300c2	1.68028	-2.01414	24.3599	7.99e-07	6.12e-06
Stap1	1.67913	-2.30661	18.8717	1.4e-05	8.96e-05
Il1b	1.67687	-0.548378	59.377	1.3e-14	2.01e-13
Ctla2b	1.67499	0.702979	120.549	4.8e-28	1.48e-26
Lama5	1.66887	4.61606	2158.12	0	0
C1qb	1.66631	-0.0710233	81.6597	1.62e-19	3.37e-18
Csta2	1.66076	-2.42642	16.8028	4.15e-05	0.000245146
Ly9	1.65168	-0.987758	39.324	3.59e-10	3.93e-09
Foxa2	1.65105	-2.46041	15.5585	8e-05	0.000452409
Grik3	1.64672	-3.19746	6.7442	0.00940529	0.0332314
Cntnap3	1.646	-0.0471727	72.0808	2.07e-17	3.8e-16
Igsf6	1.64385	-1.37284	32.3954	1.26e-08	1.17e-07
Slfn4	1.64383	-1.28471	32.7963	1.02e-08	9.66e-08
Il1a	1.64114	0.41957	99.039	2.48e-23	6.26e-22
Serpinb6b	1.63252	3.37318	757.246	1.07e-166	2.79e-164
Susd3	1.62915	-3.32299	7.12215	0.00761372	0.0276068
Tmem88	1.62621	1.66718	214.292	1.59e-48	8.55e-47
Selplg	1.62333	-1.2587	30.2408	3.82e-08	3.39e-07
Arg1	1.62254	-1.32275	26.8255	2.23e-07	1.82e-06
Nxf3	1.62154	-2.0544	18.4633	1.73e-05	0.000109356
Ccdc194	1.61995	-2.71632	11.7631	0.000604179	0.00289059
Gjb3	1.61847	1.20639	166.57	4.15e-38	1.74e-36
Neto1	1.61837	-2.10993	19.2013	1.18e-05	7.64e-05
Dock8	1.6182	-0.0954167	59.8022	1.05e-14	1.64e-13
Ptprv	1.61499	3.30775	355.587	2.57e-79	2.54e-77
Ccl3	1.61263	1.44793	149.099	2.73e-34	1.01e-32
Fmo3	1.61176	-2.22777	18.7226	1.51e-05	9.63e-05
Gabra4	1.60148	0.287191	78.4752	8.1e-19	1.61e-17
Calml4	1.59932	2.51567	405.35	3.77e-90	4.32e-88
Tdrd9	1.59542	-2.57291	10.0037	0.00156223	0.00678467
Stat4	1.59293	-3.55363	6.27885	0.0122187	0.041821
Cd300ld	1.59161	-1.8298	20.9508	4.71e-06	3.25e-05
Col4a6	1.59014	2.89545	574.804	5.06e-127	9.2e-125
Rarb	1.57346	-0.0788873	58.812	1.73e-14	2.66e-13
Abcc12	1.57027	-3.35616	7.51928	0.00610419	0.0228106
Pkhd1l1	1.56664	1.89741	254.506	2.7e-57	1.79e-55
Celsr1	1.56596	0.115958	45.9773	1.2e-11	1.5e-10
Slc22a8	1.56438	-2.92444	10.7037	0.00106919	0.00485241
Gm45808	1.56426	-2.75875	7.00522	0.00812723	0.0292182
Cysltr1	1.55981	-0.385376	51.6207	6.73e-13	9.26e-12
Bcl2a1b	1.55803	-1.4182	29.8569	4.65e-08	4.09e-07
Sytl1	1.55767	0.100857	88.1386	6.1e-21	1.39e-19
Folr1	1.5537	1.17305	128.416	9.1e-30	2.99e-28
Kcna2	1.54522	-2.15294	14.6241	0.000131223	0.000716187
Gata5	1.54416	-2.46042	12.8977	0.000328981	0.0016626
Il10ra	1.54361	-2.46044	13.1662	0.000285043	0.00145561
Pax8	1.54233	-1.59248	13.6742	0.000217416	0.00113613
Spi1	1.5292	-1.23526	26.521	2.61e-07	2.12e-06
Ptgs2	1.52641	6.80345	3905.51	0	0
Msr1	1.52432	1.43959	142.393	7.98e-33	2.83e-31
Ptprc	1.52312	-0.715994	47.2892	6.12e-12	7.88e-11
Sema3e	1.52145	2.86614	473.916	4.5e-105	6.23e-103
Abcb4	1.52039	-2.69495	10.4679	0.00121465	0.0054197
Myh14	1.5131	-2.47858	13.019	0.000308344	0.00156514
Themis2	1.50917	-1.97495	18.7751	1.47e-05	9.39e-05
Gldn	1.50485	1.00171	143.471	4.64e-33	1.65e-31
Klk9	1.50434	-3.39009	6.69736	0.00965558	0.0340174
Bckdhb	1.50402	3.88237	1168.1	5.21e-256	2.67e-253
Fcer1g	1.5022	-0.0572941	59.184	1.44e-14	2.21e-13
Kcna1	1.49538	-0.658036	33.8785	5.87e-09	5.71e-08
Clec12a	1.49388	-1.85156	22.7225	1.87e-06	1.37e-05
Nos2	1.49203	3.80469	1147.5	1.57e-251	7.84e-249
Krt7	1.48785	1.73021	216.156	6.24e-49	3.4e-47
Slc25a21	1.48723	-2.49402	13.7356	0.000210424	0.00110299
Lctl	1.48498	-2.43595	14.0313	0.000179788	0.000956087
Fcgr4	1.48127	-1.69479	19.5929	9.58e-06	6.32e-05
Ccl4	1.47997	0.178289	68.0054	1.63e-16	2.87e-15
2610528A11Rik	1.47914	0.0885987	61.4921	4.45e-15	7.13e-14
Lor	1.4762	-2.97506	9.09726	0.00255993	0.0105586
Cgn	1.46945	1.01336	130.647	2.96e-30	9.82e-29
Muc16	1.46789	-0.18573	54.1113	1.89e-13	2.71e-12
Krt20	1.46558	-1.56315	21.3828	3.76e-06	2.63e-05
Cldn10	1.46438	-2.80511	8.36304	0.00382929	0.0151001
Gad2	1.4609	-2.05439	16.9661	3.81e-05	0.000227198
Ncf1	1.45898	-0.55821	48.3654	3.54e-12	4.62e-11
Lcp1	1.45801	1.96356	175.052	5.83e-40	2.6e-38
Slamf8	1.45747	-1.09572	30.6094	3.16e-08	2.82e-07
Necab2	1.45191	-2.27456	13.5042	0.000238034	0.00123564
Csf2rb	1.45052	-1.12261	31.1322	2.41e-08	2.19e-07
Mybphl	1.44885	-1.71615	20.2134	6.93e-06	4.66e-05
Adgre1	1.44203	2.62526	405.476	3.54e-90	4.07e-88
Arhgap15	1.44058	-3.4249	6.02139	0.0141335	0.0472853
Cadm4	1.43559	2.78694	363.956	3.88e-81	3.96e-79
Cyp2s1	1.4354	0.186766	60.1188	8.93e-15	1.41e-13
Foxg1	1.43426	-1.58262	21.3444	3.84e-06	2.68e-05
Gria4	1.43231	0.0699129	62.6226	2.5e-15	4.1e-14
Lamc3	1.42741	-0.523422	42.0034	9.11e-11	1.06e-09
Eef1a2	1.42673	-2.67386	11.5139	0.000690774	0.0032658
B3galt2	1.42403	-0.804811	37.0262	1.17e-09	1.22e-08
Clec4n	1.42251	0.218179	69.6998	6.91e-17	1.24e-15
H2ac11	1.42208	-3.25417	6.85226	0.00885293	0.0315128
Acod1	1.41929	2.21866	295.862	2.63e-66	2.08e-64
Mmp12	1.41392	2.66318	354.085	5.47e-79	5.34e-77
Ccr1	1.41375	-1.31465	24.8192	6.3e-07	4.91e-06
Lcp2	1.41119	-1.07386	31.577	1.92e-08	1.76e-07
Ikzf1	1.41021	-2.13852	15.2207	9.56e-05	0.00053408
Or1o4	1.40857	-3.10999	7.5365	0.00604614	0.0226283
Tmem151a	1.40849	2.1929	242.583	1.08e-54	6.73e-53
Slain1	1.40708	-1.912	10.5306	0.00117413	0.00526134
Apoe	1.40325	5.85606	3500.69	0	0
Gata4	1.40124	1.15535	127.667	1.33e-29	4.3e-28
Ms4a7	1.395	-0.330744	41.6688	1.08e-10	1.25e-09
Zic5	1.39326	-1.18974	28.8825	7.69e-08	6.62e-07
Cnksr2	1.38475	-1.68423	20.8237	5.04e-06	3.46e-05
Stk26	1.38437	2.84874	451.373	3.63e-100	4.66e-98
C1rb	1.38309	1.04145	113.218	1.93e-26	5.58e-25
Ctnnd2	1.38281	-0.716023	29.6807	5.09e-08	4.47e-07
Dlx1	1.38088	-1.04406	32.1993	1.39e-08	1.29e-07
Lyz2	1.37804	5.87108	2565.24	0	0
Rarres2	1.37539	4.78901	1389.12	4.87e-304	3.06e-301
Pik3ap1	1.37499	0.103846	69.3133	8.4e-17	1.49e-15
Plekhb1	1.37424	0.133969	62.675	2.44e-15	4e-14
Gjb5	1.37327	1.55022	127.285	1.61e-29	5.19e-28
Gpr4	1.37165	-1.85165	15.2953	9.19e-05	0.000515114
Gpr3	1.36757	-1.93687	13.3571	0.000257445	0.00132887
Ccl12	1.36435	0.109979	45.3978	1.61e-11	2.01e-10
Vav1	1.36321	-1.13843	24.9345	5.93e-07	4.63e-06
Cdh19	1.34994	2.27467	189.57	3.95e-43	1.89e-41
H2ac8	1.34905	-2.17729	9.10715	0.00254613	0.0105116
Slc6a12	1.34853	-2.87553	8.40407	0.00374382	0.0147896
Ddo	1.34625	-2.8755	7.8739	0.00501534	0.0191718
Cfap54	1.34536	-2.65314	8.85504	0.00292281	0.0118749
Coch	1.34531	1.70307	164.65	1.09e-37	4.47e-36
Lilrb4b	1.34165	0.185683	54.5086	1.55e-13	2.23e-12
Fpr1	1.3394	-0.673574	32.5434	1.17e-08	1.09e-07
Gm7324	1.33228	-0.833722	16.6335	4.53e-05	0.000266602
Cd48	1.33108	-2.09585	10.9909	0.000915628	0.00422261
Foxd1	1.32749	1.7525	168.309	1.73e-38	7.35e-37
Itgal	1.32736	-1.55342	14.6996	0.000126071	0.000690128
C3ar1	1.32328	1.44165	128.684	7.95e-30	2.62e-28
Gpr39	1.32087	2.8401	221.891	3.5e-50	1.95e-48
Grm8	1.31858	-1.49692	19.0421	1.28e-05	8.27e-05
Hcls1	1.31849	-0.302241	43.8971	3.46e-11	4.2e-10
Nkx6-1	1.31313	-2.53445	9.30457	0.00228583	0.00954084
Nectin4	1.30546	-1.63253	16.3294	5.32e-05	0.00031
Cfh	1.30387	4.61046	1312.32	2.38e-287	1.38e-284
Cxadr	1.29964	5.10223	1356.67	5.47e-297	3.34e-294
Il17re	1.29711	-1.97493	13.2507	0.000272472	0.00139791
Plxnb3	1.29325	0.569312	79.1019	5.9e-19	1.19e-17
Pcnx2	1.29203	-2.21251	13.4991	0.000238676	0.0012381
Gm28044	1.28845	-2.70625	7.43142	0.00640948	0.0237856
Prl2c2	1.28795	-2.86239	6.83676	0.00893005	0.0317462
Tagap	1.28687	0.916007	76.1721	2.6e-18	5.02e-17
Rorc	1.2851	-0.765331	30.9364	2.67e-08	2.4e-07
1110032F04Rik	1.2841	-2.14179	11.3069	0.000772196	0.00362502
Fermt3	1.28257	-0.515331	32.3569	1.28e-08	1.19e-07
Pcdh20	1.28224	2.3339	270.171	1.04e-60	7.36e-59
Crym	1.2781	-0.845601	29.4714	5.67e-08	4.94e-07
Mmp3	1.27717	8.20158	3045.28	0	0
Zbtb16	1.27289	-2.76005	6.22445	0.0125998	0.042905
Fyb	1.26997	0.88531	91.0226	1.42e-21	3.35e-20
Ndor1	1.26782	-0.555195	7.35419	0.00669068	0.0246916
Trank1	1.26684	-1.52485	16.5297	4.79e-05	0.000280623
Myrf	1.26352	4.97167	1627.16	0	0
Sprr2a2	1.26335	-2.15209	11.9649	0.000542129	0.0026165
Frmd4b	1.26195	1.97259	197.005	9.4e-45	4.7e-43
Col4a4	1.25979	-1.13113	19.7079	9.02e-06	5.98e-05
Cldn4	1.25807	-1.96216	13.1919	0.000281168	0.00143749
Tyrobp	1.25579	-0.343267	24.1104	9.1e-07	6.92e-06
Htr2b	1.25564	-0.994753	23.8976	1.02e-06	7.69e-06
Tm6sf1	1.25353	-0.99871	21.3817	3.76e-06	2.63e-05
Ms4a14	1.25341	-2.33942	9.68087	0.00186196	0.00793129
Clec4d	1.25146	0.276086	44.8716	2.1e-11	2.6e-10
Cd84	1.24937	-0.567795	34.9536	3.38e-09	3.37e-08
Hyal3	1.24847	-1.33872	20.6613	5.48e-06	3.75e-05
Bend7	1.24823	-1.88757	12.8192	0.000343075	0.00172748
Mybpc3	1.24703	-2.85165	6.86948	0.008768	0.031256
Snx22	1.24586	0.602389	43.2118	4.91e-11	5.87e-10
Plek2	1.24439	-1.09572	26.0514	3.32e-07	2.67e-06
Lrtm1	1.24177	-1.09568	22.44	2.17e-06	1.58e-05
Esm1	1.23891	0.295069	52.466	4.38e-13	6.11e-12
Klhl30	1.23798	0.435015	54.8196	1.32e-13	1.91e-12
Cxcl3	1.23657	2.21159	236.085	2.81e-53	1.69e-51
Gfap	1.23614	-1.4604	13.9291	0.000189837	0.00100515
Papln	1.23338	-0.335014	38.5475	5.34e-10	5.76e-09
Plp1	1.2308	2.51903	185.311	3.36e-42	1.57e-40
Zic2	1.22882	-0.106039	44.6583	2.35e-11	2.89e-10
Nfe2l3	1.22507	0.0221643	37.514	9.08e-10	9.61e-09
Arhgap4	1.2212	-1.13617	18.7117	1.52e-05	9.67e-05
Fcgr3	1.22023	-0.113027	37.4565	9.35e-10	9.88e-09
Slc13a3	1.21994	0.0698543	54.2025	1.81e-13	2.59e-12
2310030G06Rik	1.21977	0.357716	53.4177	2.7e-13	3.81e-12
Aatk	1.21887	0.13693	53.7963	2.22e-13	3.16e-12
Sox10	1.21711	2.24764	215.319	9.49e-49	5.14e-47
Slc37a1	1.2152	-1.32186	13.733	0.000210723	0.00110404
Unc13a	1.21111	2.58252	288.634	9.87e-65	7.59e-63
Dpysl5	1.20775	-0.460207	28.3578	1.01e-07	8.55e-07
Pira2	1.20389	-2.48612	8.19513	0.00420031	0.0164159
Stab1	1.20308	0.417883	38.373	5.84e-10	6.28e-09
Dnajc6	1.20175	-1.87541	10.8697	0.000977528	0.00447521
Hrh1	1.19869	-2.08191	12.2705	0.000460185	0.00225618
Prr15	1.19659	0.675027	64.7516	8.5e-16	1.44e-14
Gjb4	1.19123	-0.689402	25.1644	5.26e-07	4.14e-06
Tph1	1.1874	-1.19724	15.8542	6.84e-05	0.000391666
Ms4a6c	1.18532	-0.964325	19.8948	8.18e-06	5.45e-05
Pard6b	1.18365	1.59737	121.55	2.9e-28	9.03e-27
Dsp	1.18328	-1.56928	13.5386	0.000233706	0.00121432
Rgs8	1.18275	1.82096	128.221	1e-29	3.29e-28
Hemk1	1.18233	2.94137	345.158	4.8e-77	4.57e-75
C1qa	1.18187	-0.887329	25.4037	4.65e-07	3.68e-06
Itga2	1.18165	1.48697	91.5542	1.09e-21	2.56e-20
Aqp4	1.17882	-2.09591	9.73683	0.00180612	0.00772335
Slc39a2	1.17624	-2.49697	7.50894	0.00613934	0.0229341
Rhpn2	1.17578	-0.0575375	30.1472	4e-08	3.55e-07
Gzmd	1.17486	-2.01166	13.1538	0.000286937	0.00146494
Slc17a9	1.17246	-1.10282	16.5615	4.71e-05	0.000276108
Gm49339	1.1699	1.00864	78.5401	7.84e-19	1.56e-17
Evi2b	1.1697	-1.89102	12.2076	0.000475957	0.00232521
Evi2b	1.1697	-1.89102	12.2071	0.000476076	0.00232527
Cadm1	1.16956	2.7037	280.874	4.84e-63	3.56e-61
C5ar1	1.16611	-1.31471	18.4302	1.76e-05	0.000111114
Pdgfb	1.16569	0.757674	39.6668	3.01e-10	3.33e-09
Slitrk6	1.16154	1.55545	127.757	1.27e-29	4.12e-28
Sox2	1.16008	0.106747	45.3666	1.63e-11	2.04e-10
Bex2	1.15959	-1.50166	15.2224	9.56e-05	0.000533834
Lepr	1.15675	-0.294154	27.3377	1.71e-07	1.42e-06
Ccdc184	1.15298	-1.75995	12.1107	0.000501341	0.00243784
Rhbdl2	1.14828	-2.63247	6.8602	0.00881368	0.0314004
Gjc3	1.14722	-2.06808	10.7477	0.00104407	0.00474917
Pram1	1.14702	-2.63266	6.76287	0.00930738	0.0329302
Csmd1	1.1434	0.169359	47.0743	6.83e-12	8.75e-11
Thsd4	1.14311	3.78533	622.715	1.92e-137	3.8e-135
Atp8b5	1.14125	-2.0274	8.58415	0.00339101	0.0135271
Itih2	1.13823	2.81099	250.673	1.85e-56	1.21e-54
Trpc4	1.13814	-2.46046	8.0428	0.00456849	0.017682
Vit	1.13319	-2.35613	7.79027	0.00525284	0.0200101
Rgs5	1.12726	1.93612	110.82	6.48e-26	1.84e-24
Clec4a1	1.12403	-0.887376	24.0526	9.37e-07	7.12e-06
Ctss	1.12097	1.70375	87.9305	6.78e-21	1.53e-19
Fam78b	1.11882	1.77476	134.079	5.25e-31	1.77e-29
Bst1	1.1181	0.35257	37.5241	9.03e-10	9.56e-09
Itga7	1.11761	4.16359	792.724	2.06e-174	5.88e-172
Asb5	1.11501	-0.347496	32.7304	1.06e-08	9.97e-08
Dhdh	1.11432	2.47408	251.705	1.1e-56	7.26e-55
Rapgef5	1.1139	-1.45136	10.9234	0.000949568	0.00436539
Cdh1	1.11246	-2.7824	6.10428	0.0134855	0.045456
Kcnmb1	1.11174	-1.68425	8.54514	0.00346447	0.0137851
Itga3	1.10886	3.88347	468.486	6.84e-104	9.23e-102
Nkain4	1.10778	0.393107	53.2891	2.88e-13	4.06e-12
Rbm24	1.10639	-1.2277	14.8946	0.000113688	0.000627497
Laptm5	1.10421	1.51125	102.602	4.1e-24	1.08e-22
Pou2f2	1.10395	-0.710697	22.7928	1.8e-06	1.33e-05
Tinagl1	1.10366	4.53307	812.543	1.01e-178	3.05e-176
Tspoap1	1.10176	-2.18243	7.75087	0.00536867	0.0203772
Lgr6	1.09953	1.26847	85.5291	2.28e-20	4.99e-19
Fgf5	1.09935	1.80954	138.81	4.85e-32	1.68e-30
Cd68	1.09703	1.5089	115.244	6.96e-27	2.04e-25
Kcnk13	1.09684	-2.13846	6.67415	0.00978213	0.0344191
Galnt6	1.09555	-0.962046	12.2829	0.000457118	0.00224465
Vwa1	1.09362	1.12126	81.6573	1.62e-19	3.37e-18
Cldn11	1.09149	1.11798	75.8613	3.04e-18	5.87e-17
Sh2d5	1.09141	0.321531	40.604	1.86e-10	2.09e-09
Cd93	1.08833	0.109877	32.8906	9.75e-09	9.23e-08
Cited4	1.08635	-0.415876	22.25	2.39e-06	1.73e-05
Fabp7	1.08514	0.0914121	26.356	2.84e-07	2.3e-06
B3galt5	1.08495	-1.55349	14.1094	0.000172483	0.000920133
Dpp4	1.08476	1.19297	80.3779	3.09e-19	6.32e-18
Mbp	1.08443	2.3219	121.007	3.81e-28	1.18e-26
Mcpt8	1.0836	0.849575	68.9636	1e-16	1.78e-15
Fam181b	1.08269	-1.40186	11.6124	0.000655126	0.00311199
Adap2	1.08268	-2.44256	6.29194	0.0121288	0.0415781
Foxl1	1.08231	-1.19732	11.6465	0.000643223	0.00306273
Barx1	1.08088	0.28139	36.2663	1.72e-09	1.77e-08
Cd53	1.07817	1.46058	92.709	6.06e-22	1.45e-20
Ms4a6d	1.07633	-0.0850418	33.4204	7.42e-09	7.14e-08
Arg2	1.07558	-1.29647	12.1338	0.000495153	0.00241095
Il11	1.07364	0.903152	53.0865	3.19e-13	4.49e-12
Acsbg1	1.07226	-0.510843	15.6749	7.52e-05	0.000427386
Wnt10b	1.0703	-0.0990312	32.401	1.25e-08	1.17e-07
Vat1l	1.07025	2.85419	222.381	2.74e-50	1.54e-48
Tfcp2l1	1.07018	-0.716167	21.4084	3.71e-06	2.6e-05
Erbb3	1.06794	2.21098	126.032	3.03e-29	9.7e-28
Krt14	1.06788	-0.376908	27.6084	1.49e-07	1.24e-06
Esam	1.0625	-1.88756	9.3533	0.00222584	0.00932409
Atp1b1	1.06117	4.57113	891.095	8.46e-196	2.95e-193
Kctd16	1.06115	-1.96222	8.7116	0.00316191	0.0127287
Kcna4	1.05961	-0.0371943	35.3502	2.75e-09	2.78e-08
Wipf3	1.05934	-1.36153	13.2784	0.000268485	0.00138011
Lsr	1.05838	1.10109	82.7477	9.32e-20	1.96e-18
Dhh	1.0581	-0.524816	28.1182	1.14e-07	9.63e-07
Foxd3	1.05598	0.999689	64.6302	9.04e-16	1.53e-14
Shroom3	1.05384	3.26059	334.762	8.82e-75	8.18e-73
Padi2	1.05327	-1.57044	10.6291	0.00111322	0.00503455
Cd36	1.05303	1.90656	118.189	1.58e-27	4.75e-26
Pak6	1.05281	-2.21255	7.55012	0.00600061	0.0225
Gm8113	1.0492	1.74487	44.4023	2.67e-11	3.28e-10
Pygm	1.04889	-0.668429	19.4512	1.03e-05	6.75e-05
Gatm	1.04879	1.26441	86.3952	1.47e-20	3.28e-19
Rassf9	1.04764	-0.0541907	35.8321	2.15e-09	2.2e-08
Pck1	1.04653	-2.46047	7.59788	0.0058437	0.0219753
Clec4e	1.04463	-1.86355	8.94282	0.00278562	0.0113933
Krt19	1.04285	2.59669	216.682	4.79e-49	2.62e-47
Hpgds	1.04199	-1.93689	9.33981	0.00224228	0.00937869
Adcyap1r1	1.04105	4.27503	727.812	2.68e-160	6.62e-158
Pla2g2e	1.03942	0.0188935	38.7401	4.84e-10	5.24e-09
Mmp13	1.03918	6.50667	1900.8	0	0
Ifna4	1.03745	-2.69495	5.99565	0.0143412	0.0479071
Slc38a3	1.03677	-1.52487	10.1272	0.00146097	0.00638399
Rap1gap2	1.03308	2.51534	161.783	4.61e-37	1.85e-35
Nckap1l	1.03052	0.212311	29.5517	5.44e-08	4.75e-07
Ngfr	1.02832	4.50323	641.057	1.97e-141	4.12e-139
Kdr	1.02782	1.66891	101.611	6.76e-24	1.76e-22
Camp	1.02679	1.65153	103.779	2.26e-24	6.05e-23
Scel	1.02661	-0.592377	24.7649	6.48e-07	5.04e-06
Mob3b	1.02653	0.456593	36.5589	1.48e-09	1.54e-08
Ucn2	1.02396	-2.32299	6.93364	0.00845893	0.030275
Irf5	1.01535	2.69395	194.292	3.68e-44	1.81e-42
Tlr8	1.0139	-1.7489	9.78479	0.00175961	0.00754354
Tlr7	1.01327	-0.364222	18.8053	1.45e-05	9.25e-05
Adam8	1.01177	2.43947	172.116	2.55e-39	1.11e-37
Mlip	1.01063	-0.822269	17.3766	3.07e-05	0.000185718
Tmem184a	1.01058	-0.138054	27.6857	1.43e-07	1.2e-06
Ccdc88b	1.0089	-0.21606	23.1648	1.49e-06	1.11e-05
Kcnq3	1.00585	0.305507	32.8196	1.01e-08	9.56e-08
Fyb2	1.00559	-1.54387	7.7749	0.00529771	0.0201426
Gzme	1.00559	1.04785	55.6274	8.76e-14	1.28e-12
Myo1f	1.00548	-0.822219	18.872	1.4e-05	8.96e-05
Ppbp	1.00475	1.14191	46.8083	7.83e-12	9.98e-11
Mrc1	1.00467	0.0976706	32.0925	1.47e-08	1.36e-07
Ptgds	1.00304	-1.57282	10.9691	0.000926418	0.00426699
Amhr2	0.997842	-1.52494	9.96757	0.00159321	0.00690424
Kcnh1	0.997287	-0.347564	23.2724	1.41e-06	1.05e-05
Cd180	0.997285	-0.757432	19.374	1.07e-05	7.02e-05
Nes	0.99688	5.31443	904.413	1.08e-198	3.88e-196
Sstr4	0.994894	-2.2905	5.92754	0.014906	0.0495006
Pik3cg	0.99431	-1.52493	12.2758	0.000458858	0.00225068
Car2	0.991809	-1.82823	8.22866	0.00412341	0.0161441
Ddx43	0.987707	-2.39266	6.31656	0.0119615	0.0410943
Pirb	0.985618	-0.735424	18.1387	2.05e-05	0.000128416
Zc3h12d	0.984512	-2.16768	7.23771	0.00713881	0.0261261
Tnfrsf4	0.983235	-1.93694	7.08522	0.00777221	0.0281027
Sema4f	0.979745	1.32321	56.5539	5.47e-14	8.13e-13
Pgf	0.976105	1.39108	81.4521	1.8e-19	3.72e-18
Slc13a5	0.969867	-1.54681	10.7785	0.00102685	0.00467667
Fam178b	0.968968	-1.20489	14.1539	0.000168452	0.000900155
Rab3b	0.96632	-0.254667	22.7635	1.83e-06	1.35e-05
Atf3	0.963202	2.38879	142.028	9.59e-33	3.38e-31
Gsta4	0.962056	3.34247	314.083	2.82e-70	2.43e-68
Lrrc25	0.962007	-1.71627	10.2745	0.00134881	0.00595306
Dlx4	0.961438	-1.41606	8.86072	0.00291372	0.0118489
Nrcam	0.957485	1.15655	69.9978	5.94e-17	1.07e-15
Clic5	0.95632	0.393063	22.7077	1.89e-06	1.38e-05
Fam180a	0.956029	0.741879	37.3306	9.97e-10	1.05e-08
Cybb	0.952173	2.45733	161.431	5.51e-37	2.2e-35
Rasgrf2	0.95037	-0.839716	17.7124	2.57e-05	0.000157565
Ifnlr1	0.947131	-0.810756	10.6275	0.00111416	0.00503779
Kcnk12	0.945439	-0.981386	16.2784	5.47e-05	0.000318112
Hoxd12	0.945159	0.818155	52.5552	4.18e-13	5.85e-12
Prokr2	0.943765	-0.0990601	28.6225	8.8e-08	7.51e-07
Drd4	0.943588	0.169273	35.309	2.81e-09	2.84e-08
Ncf2	0.939496	-0.915555	15.3791	8.8e-05	0.000494406
Ezr	0.939422	5.63911	962.484	2.56e-211	1.06e-208
Nebl	0.939402	-0.42021	21.9023	2.87e-06	2.04e-05
Lrrc4c	0.939116	2.4091	154.378	1.91e-35	7.33e-34
Zfp968	0.937166	-0.311235	7.9025	0.00493665	0.0189125
Zfp968	0.937166	-0.311235	7.90236	0.00493703	0.0189125
Cd37	0.93682	-2.15308	6.56905	0.0103768	0.0363195
Nav2	0.936465	3.47583	353.297	8.11e-79	7.89e-77
Rnf128	0.932007	2.71769	165.399	7.49e-38	3.1e-36
Scin	0.930047	-1.31469	11.8828	0.00056655	0.00272241
L1cam	0.929863	2.24105	150.555	1.31e-34	4.89e-33
Pstpip1	0.929616	1.83012	76.3116	2.42e-18	4.68e-17
Gcnt1	0.928744	1.60894	81.6953	1.59e-19	3.31e-18
Fam89a	0.928217	-1.48775	9.75085	0.00179239	0.00766942
Nnat	0.925547	2.81157	209.354	1.9e-47	9.97e-46
Notch4	0.916844	1.43762	45.2119	1.77e-11	2.2e-10
Adrb3	0.916633	-2.12547	6.17233	0.0129764	0.0440027
Col10a1	0.914294	-0.446777	18.884	1.39e-05	8.91e-05
Oacyl	0.910683	-1.71629	9.68371	0.00185909	0.00792214
Chmp4c	0.90942	0.817055	41.0713	1.47e-10	1.66e-09
Sspo	0.908584	-0.429027	19.9074	8.13e-06	5.42e-05
Fam184a	0.9076	0.519437	26.7814	2.28e-07	1.86e-06
Epha5	0.903245	1.26424	56.0542	7.05e-14	1.04e-12
Abcb1a	0.902196	0.0313611	26.3785	2.81e-07	2.28e-06
Aspa	0.899312	-0.587465	18.2374	1.95e-05	0.000122172
Rem1	0.896646	0.318634	23.44	1.29e-06	9.66e-06
Foxo6	0.895363	-1.33942	9.94153	0.00161591	0.00699089
Phf11a	0.894514	0.334814	29.9762	4.37e-08	3.86e-07
Kng1	0.893806	3.16316	208.263	3.29e-47	1.71e-45
Aldh1a2	0.892998	3.76555	444.156	1.35e-98	1.7e-96
Tnip3	0.88962	-0.057608	21.6067	3.35e-06	2.36e-05
Atg9b	0.889276	-1.14776	12.9107	0.000326713	0.00165228
Slamf9	0.888099	-1.03406	14.1633	0.000167611	0.000895881
Cyfip2	0.887772	1.55975	55.5395	9.16e-14	1.34e-12
Gm14434	0.886251	2.44856	36.6952	1.38e-09	1.44e-08
Epha1	0.886023	2.58025	155.33	1.19e-35	4.58e-34
Star	0.885275	2.03195	85.33	2.53e-20	5.51e-19
Tmem221	0.884323	-0.455759	19.1914	1.18e-05	7.67e-05
Chst3	0.883921	0.555751	31.2581	2.26e-08	2.05e-07
Gpr149	0.883408	1.06073	38.964	4.32e-10	4.68e-09
Plekha6	0.883315	1.50636	74.8328	5.12e-18	9.73e-17
Cxcl2	0.881507	2.17643	110.563	7.38e-26	2.09e-24
Slc11a1	0.880695	0.148797	23.9099	1.01e-06	7.65e-06
Aph1c	0.880412	1.16543	36.5324	1.5e-09	1.55e-08
Tcf7	0.878516	0.77457	38.0267	6.98e-10	7.45e-09
Slc30a2	0.878447	-1.39001	8.79981	0.00301263	0.012188
Trpc6	0.878314	-0.482931	19.0114	1.3e-05	8.38e-05
Fut9	0.878287	1.13575	47.2853	6.14e-12	7.89e-11
Dbndd2	0.874681	2.18647	48.936	2.64e-12	3.49e-11
Mlph	0.873831	-0.473933	16.8192	4.11e-05	0.000243243
Ptprq	0.873752	1.55304	44.7029	2.29e-11	2.83e-10
Cftr	0.870815	-1.34773	7.40175	0.00651603	0.0241321
Kng2	0.870368	3.27586	278.728	1.42e-62	1.04e-60
Tnfrsf9	0.869151	-0.74885	16.5834	4.66e-05	0.000273371
Plin1	0.866023	-1.49701	6.71182	0.00957759	0.0337859
Adgrb2	0.86547	1.78187	74.3107	6.67e-18	1.26e-16
Tagln3	0.865459	-1.68432	8.67262	0.00323026	0.0129682
Mmp1b	0.865088	-1.27877	9.19161	0.00243127	0.0100866
Clec7a	0.864876	-0.429083	13.6666	0.000218307	0.00114024
Rnf43	0.86451	-1.26659	10.7506	0.00104247	0.0047429
Ttyh1	0.864446	1.25852	41.5958	1.12e-10	1.29e-09
Cd72	0.864113	-0.327725	8.56038	0.00343559	0.0136851
Emcn	0.864096	-0.622386	16.1323	5.91e-05	0.00034199
Lmntd2	0.863643	-1.16026	8.60522	0.00335201	0.0134007
Car9	0.862941	3.89856	387.769	2.53e-86	2.8e-84
Ntn4	0.86217	3.475	306.915	1.03e-68	8.48e-67
Cfp	0.861243	0.874582	36.944	1.22e-09	1.27e-08
Kcnb2	0.861149	-0.637612	11.9778	0.000538369	0.00260121
Akr1cl	0.861001	-0.446903	14.8899	0.000113972	0.000628907
Ugt1a6b	0.860281	3.01782	132.866	9.67e-31	3.24e-29
Lrg1	0.859547	-1.40735	8.39014	0.00377262	0.0148927
Gm14419	0.859245	0.525514	14.5499	0.000136494	0.000741641
Fcrlb	0.858725	-1.55355	8.69231	0.00319555	0.0128547
Fam110c	0.857825	3.81945	331.706	4.09e-74	3.74e-72
Gm49392	0.856882	-1.23055	6.12882	0.0132995	0.044912
Kcnk10	0.856678	-1.74899	7.87457	0.00501348	0.0191681
Gm49369	0.855118	0.0713686	6.43949	0.0111611	0.0386706
Slc24a5	0.853738	-1.69974	6.90263	0.00860693	0.0307516
Cdh10	0.851945	3.44671	293.254	9.72e-66	7.6e-64
Fmnl1	0.848393	-1.36449	9.96848	0.00159243	0.00690219
Cdh18	0.845809	0.133868	24.5744	7.15e-07	5.52e-06
Fmo2	0.845171	2.79512	94.607	2.32e-22	5.66e-21
Ppm1j	0.844421	1.5795	67.6919	1.91e-16	3.35e-15
Csmd3	0.842111	-0.668614	11.5926	0.000662144	0.00314397
Aspg	0.841833	-0.152769	23.2752	1.4e-06	1.05e-05
Elavl2	0.841603	0.489543	25.7321	3.92e-07	3.13e-06
Lipg	0.841317	3.09463	196.209	1.4e-44	6.98e-43
Ddx4	0.840211	1.22815	56.6135	5.3e-14	7.9e-13
Fgd3	0.839111	3.23476	236.271	2.56e-53	1.54e-51
Slc45a3	0.838559	-0.195639	18.3394	1.85e-05	0.000116068
Reln	0.838121	-0.266481	17.0913	3.56e-05	0.000213696
Acpp	0.838098	1.78858	64.5506	9.41e-16	1.59e-14
Clcn1	0.835432	-1.90608	7.18452	0.00735352	0.0268137
Cdh15	0.830392	-0.381329	15.8045	7.02e-05	0.000401265
Ccrl2	0.830137	2.4802	135.767	2.24e-31	7.61e-30
Mcam	0.829242	5.33348	652.496	6.4e-144	1.37e-141
Tmem139	0.828467	-1.70557	7.70679	0.00550135	0.0208269
Dock2	0.82827	-1.1241	9.06095	0.00261126	0.0107542
Lpxn	0.825335	-1.54393	7.58888	0.00587293	0.0220739
Fcgr2b	0.822665	-0.642679	15.6072	7.8e-05	0.000441928
Naip2	0.822389	-0.508112	14.0884	0.000174419	0.000929786
Lingo2	0.820818	-0.622392	15.2221	9.56e-05	0.000533834
Ifitm6	0.820793	-0.389977	15.6728	7.53e-05	0.000427736
Epor	0.820711	-1.42479	8.27913	0.00401034	0.0157463
Bex4	0.81856	-1.78315	7.23939	0.00713211	0.0261059
Trem2	0.818375	-1.73793	6.94765	0.00839295	0.0300506
Ptk2b	0.818219	3.9405	377.082	5.37e-84	5.74e-82
Cyyr1	0.817827	-1.09544	10.7376	0.00104983	0.00477243
Flt4	0.817431	3.85068	300.515	2.54e-67	2.04e-65
Gpr75	0.816699	-1.962	6.0287	0.0140751	0.0471329
Hck	0.816647	0.689741	35.1149	3.11e-09	3.12e-08
Gipc3	0.81584	0.508223	23.141	1.51e-06	1.12e-05
Tmem255a	0.815182	-0.905752	12.0862	0.000507951	0.00246616
Proser2	0.812408	-1.08197	9.34518	0.00223573	0.00935661
Adgra1	0.811672	1.95438	75.817	3.11e-18	6e-17
Uchl1	0.811348	3.53727	322.997	3.22e-72	2.86e-70
Serpinb2	0.810598	0.810588	33.4379	7.36e-09	7.08e-08
Asic3	0.809428	1.06677	40.7204	1.76e-10	1.98e-09
Cystm1	0.807672	0.148642	23.3865	1.33e-06	9.91e-06
Klk8	0.806329	0.515565	25.7086	3.97e-07	3.17e-06
Moxd1	0.805827	2.83333	165.935	5.72e-38	2.38e-36
Hcar1	0.804773	-1.01412	9.5279	0.00202371	0.00853921
Tuba8	0.803368	-0.97307	11.7899	0.000595532	0.00285233
Ddc	0.802841	2.00599	84.7599	3.37e-20	7.3e-19
Bcar3	0.802044	3.20389	199.813	2.29e-45	1.16e-43
Hcn1	0.800446	1.1387	47.8927	4.5e-12	5.84e-11
Vwf	0.800172	-1.34768	8.74668	0.00310167	0.0125091
Sall1	0.799739	0.382986	23.0903	1.55e-06	1.15e-05
Pip5k1b	0.797179	-0.899666	11.741	0.000611372	0.00291929
Bcam	0.796588	2.23426	76.5531	2.14e-18	4.16e-17
Ppp1r1a	0.794997	-1.41595	6.57126	0.0103638	0.0362858
Frzb	0.794637	3.42509	276.215	5.02e-62	3.64e-60
Pf4	0.792152	-1.33115	9.1257	0.00252044	0.0104153
Arhgef15	0.791845	-0.134695	19.6164	9.47e-06	6.25e-05
Galnt3	0.790748	0.964709	25.284	4.95e-07	3.9e-06
St3gal6	0.790606	0.631503	32.4874	1.2e-08	1.12e-07
Chn2	0.790144	0.870601	24.7508	6.52e-07	5.07e-06
Dlx2	0.789683	-0.678903	12.2671	0.000461012	0.00225973
Add2	0.789578	-1.33118	6.70765	0.00960001	0.0338541
Ccbe1	0.788683	5.70412	911.694	2.82e-200	1.03e-197
Pde1b	0.787896	2.83491	171.262	3.92e-39	1.7e-37
Dach1	0.785179	0.284079	24.4268	7.72e-07	5.92e-06
Cbln3	0.784455	0.292143	21.5339	3.48e-06	2.44e-05
Coro6	0.782128	-0.55346	13.3791	0.000254437	0.00131489
Ankrd1	0.777524	2.87281	145.039	2.11e-33	7.56e-32
Fam83g	0.775524	0.10659	21.6117	3.34e-06	2.35e-05
Klra2	0.774562	-0.994397	9.44425	0.00211812	0.00890915
Ctsw	0.771536	-1.18251	6.06017	0.0138264	0.0464346
Npas4	0.768949	0.415183	26.3704	2.82e-07	2.28e-06
Hey1	0.768786	-1.55356	6.93707	0.00844274	0.0302239
Gm266	0.768715	-0.949444	10.8325	0.00099735	0.00455363
Ildr2	0.768028	3.94908	320.069	1.4e-71	1.23e-69
Dsg2	0.767704	-1.22012	7.78774	0.0052602	0.0200257
Ldb3	0.76567	0.897683	34.1377	5.13e-09	5.02e-08
Muc2	0.764739	-1.18241	8.07837	0.00447968	0.0173811
Slc6a15	0.764674	1.18993	43.5525	4.13e-11	4.99e-10
Hpgd	0.76411	1.30861	42.0253	9.01e-11	1.05e-09
Batf2	0.763435	-1.50627	6.43853	0.0111671	0.0386853
Rassf10	0.762402	-0.617289	11.322	0.000765944	0.00359644
Npr3	0.761573	4.29501	281.444	3.64e-63	2.69e-61
Gpr179	0.761536	-1.63262	6.11113	0.0134333	0.0452941
Lysmd2	0.7614	3.58105	268.631	2.26e-60	1.58e-58
Il18rap	0.761085	2.10383	89.7196	2.74e-21	6.36e-20
Gm5431	0.755293	1.1127	31.8447	1.67e-08	1.54e-07
F11r	0.754996	4.70359	403.478	9.64e-90	1.1e-87
Foxc2	0.75463	2.43214	95.8294	1.25e-22	3.09e-21
Serpinb9b	0.753662	1.7598	52.8488	3.6e-13	5.05e-12
Hbegf	0.753566	2.99968	122.366	1.92e-28	6.02e-27
Niban3	0.753192	0.441085	21.9681	2.77e-06	1.98e-05
Tubb4a	0.752517	2.51198	101.865	5.94e-24	1.55e-22
Flrt1	0.751934	1.09624	36.5075	1.52e-09	1.57e-08
Adra2a	0.751895	3.62084	247.304	1.01e-55	6.44e-54
H60b	0.751724	-1.15298	8.69832	0.00318504	0.0128148
Sema6b	0.747896	1.05261	23.91	1.01e-06	7.65e-06
Cldn15	0.746753	1.30713	41.3842	1.25e-10	1.43e-09
Apold1	0.745078	-1.31475	8.29326	0.00397925	0.0156493
Bend4	0.744681	0.956228	26.8537	2.19e-07	1.8e-06
Vnn1	0.742396	4.94448	522.964	9.59e-116	1.49e-113
Nlrp3	0.742362	-0.839803	11.111	0.000858176	0.00398356
Atp2b4	0.740799	5.95923	935.375	2e-205	7.87e-203
F13a1	0.739634	-1.33944	7.55998	0.00596788	0.0224002
Gata3	0.738843	-0.368524	14.1369	0.000169973	0.000908065
Sema4a	0.738031	0.446879	20.6465	5.52e-06	3.78e-05
Stxbp2	0.737165	3.84379	233.054	1.29e-52	7.56e-51
Wnt2b	0.736917	1.03524	25.4298	4.59e-07	3.63e-06
Hcar2	0.736677	-0.55825	10.5826	0.00114157	0.00513952
Chst5	0.735695	-1.45146	6.88995	0.00866819	0.030957
Hid1	0.733765	1.11911	31.03	2.54e-08	2.3e-07
Ccn2	0.72989	7.76724	742.373	1.83e-163	4.67e-161
Ntrk3	0.729775	0.139625	17.8641	2.37e-05	0.000146637
Ntrk3	0.729775	0.139625	17.8659	2.37e-05	0.000146577
Stmn2	0.729379	-1.60251	6.02215	0.0141274	0.0472791
Pou3f1	0.727186	-0.787968	9.28185	0.00231436	0.00965016
Rbm47	0.726633	1.43145	42.1412	8.49e-11	9.92e-10
Hspb2	0.726285	0.0698823	18.994	1.31e-05	8.46e-05
Ifi27l2b	0.725082	0.838274	22.3468	2.28e-06	1.65e-05
Tmem37	0.722042	1.72721	59.5889	1.17e-14	1.83e-13
Kcna6	0.721352	2.15225	61.054	5.55e-15	8.86e-14
Or2v1	0.720166	3.34968	144.738	2.45e-33	8.78e-32
Kcnh2	0.718825	2.48341	92.2226	7.75e-22	1.84e-20
Myh7b	0.717627	-0.881446	8.66337	0.0032467	0.0130271
Prdm6	0.716062	-0.088647	16.8005	4.15e-05	0.000245389
Dusp5	0.715483	2.54713	100.481	1.2e-23	3.06e-22
Cd33	0.714313	-0.201024	15.3415	8.97e-05	0.000503702
Ifi208	0.713805	3.17928	189.99	3.19e-43	1.54e-41
Egfl8	0.71305	-1.3021	6.93346	0.00845977	0.030275
Mpeg1	0.712971	3.88188	268.95	1.92e-60	1.35e-58
Aoah	0.712302	-0.810726	10.1245	0.00146315	0.00638972
Il15	0.711094	-0.0576024	14.2282	0.000161923	0.000869495
Tcf24	0.709956	-0.841023	8.41988	0.00371141	0.0146695
Sh3tc1	0.707661	-0.223759	14.9306	0.000111539	0.000617028
Map3k21	0.707313	-0.38991	10.9615	0.000930237	0.00428369
Ndrg2	0.706996	4.94259	557.366	3.14e-123	5.36e-121
Edn1	0.706274	1.8109	51.4868	7.21e-13	9.88e-12
Npr1	0.704632	1.55455	47.154	6.56e-12	8.41e-11
Milr1	0.703153	-0.411549	13.3302	0.000261169	0.00134746
Tead4	0.702945	0.496307	21.6599	3.26e-06	2.3e-05
Lhx6	0.702903	-0.515457	11.6164	0.000653736	0.0031074
Nup62cl	0.701735	-0.0475504	14.276	0.000157868	0.000848755
Dcaf12l2	0.70159	-0.548598	8.85393	0.00292458	0.0118799
Esrp2	0.701393	1.21101	38.701	4.94e-10	5.34e-09
Hook1	0.700619	-0.627467	11.823	0.000585031	0.00280658
Aox3	0.69989	-0.721578	7.9486	0.00481247	0.0184971
Clstn3	0.699279	0.618811	19.204	1.17e-05	7.63e-05
Arap3	0.698323	2.6937	78.8739	6.62e-19	1.32e-17
Cbr2	0.697008	5.00872	513.954	8.75e-114	1.34e-111
Mx2	0.69428	5.65515	727.578	3.01e-160	7.36e-158
Camk2b	0.693658	-0.49682	12.2252	0.000471493	0.00230699
Il6	0.69363	5.16858	652.528	6.3e-144	1.36e-141
Selp	0.693038	1.1964	27.4141	1.64e-07	1.37e-06
Rgs16	0.691264	5.85205	773.181	3.66e-170	1e-167
Tgtp1	0.690845	6.09378	322.234	4.72e-72	4.17e-70
Ephb1	0.690044	-1.4786	6.02605	0.0140962	0.0471891
Syngr3	0.689732	-0.673819	10.4357	0.001236	0.0055105
Adgrg1	0.688065	2.55422	74.0613	7.57e-18	1.43e-16
Rnf180	0.687991	-0.235377	14.1362	0.000170036	0.000908183
Slco4a1	0.6875	0.584333	20.1819	7.04e-06	4.73e-05
Chd7	0.68716	2.31883	66.1803	4.12e-16	7.08e-15
Blnk	0.687016	-1.22777	6.21541	0.0126643	0.0430844
Mc5r	0.685521	-0.455814	12.6151	0.000382637	0.00190969
Pgr	0.685347	1.94394	57.0442	4.26e-14	6.36e-13
Rab11fip1	0.685071	2.44654	85.5305	2.28e-20	4.99e-19
Raph1	0.684936	5.87124	673.442	1.78e-148	3.96e-146
Mical2	0.683674	7.11904	716.85	6.48e-158	1.52e-155
Nrxn2	0.68318	-1.13855	6.84217	0.00890308	0.0316708
Syt17	0.682082	2.96876	120.033	6.22e-28	1.91e-26
Mgll	0.681624	2.67022	82.8942	8.66e-20	1.84e-18
Msx2	0.681069	0.597293	22.921	1.69e-06	1.24e-05
Arl4d	0.680934	0.957928	24.8353	6.24e-07	4.87e-06
Ribc1	0.679499	-1.00093	7.96309	0.0047741	0.0183743
Rnf152	0.67922	0.861129	22.1857	2.48e-06	1.78e-05
Kcnn4	0.678364	0.900945	20.6723	5.45e-06	3.73e-05
Scube3	0.677971	2.20118	62.1084	3.25e-15	5.29e-14
Serinc2	0.677688	4.08704	297.723	1.03e-66	8.22e-65
Lgi3	0.676438	1.32403	24.5303	7.31e-07	5.64e-06
Gramd1c	0.676364	0.544378	19.7003	9.06e-06	6e-05
Parvb	0.67167	4.44329	300.691	2.33e-67	1.88e-65
Dsc2	0.670462	0.251394	14.8522	0.000116271	0.000640786
Prkcb	0.669749	-0.60733	9.82877	0.00171803	0.00737967
St6gal1	0.667906	3.57695	209.823	1.5e-47	7.92e-46
Shroom2	0.667558	3.5075	190.065	3.08e-43	1.48e-41
Slpi	0.667484	4.14272	265.176	1.28e-59	8.67e-58
Cxcl10	0.667216	9.05507	669.237	1.46e-147	3.22e-145
Mogat2	0.66626	2.43387	75.7098	3.29e-18	6.32e-17
Htr2a	0.666077	5.39406	535.242	2.04e-118	3.28e-116
Wwc1	0.665877	1.95409	61.401	4.66e-15	7.45e-14
Elapor2	0.665755	1.71111	40.8326	1.66e-10	1.87e-09
Cpn2	0.665519	-0.822234	8.47944	0.00359182	0.0142429
Syt7	0.665366	-0.99444	6.48679	0.0108679	0.0377852
Ereg	0.664771	3.92022	189.259	4.61e-43	2.21e-41
Nt5e	0.664235	5.15349	258.766	3.19e-58	2.14e-56
Parp16	0.663514	1.97664	50.0296	1.51e-12	2.04e-11
Zfp536	0.660072	0.0444118	12.601	0.000385539	0.00192149
Atp1a3	0.659318	-0.828096	7.94849	0.00481275	0.0184971
Syne2	0.658429	4.48706	361.305	1.46e-80	1.48e-78
Hsd3b1	0.657995	-0.577746	10.31	0.00132313	0.00585356
Spint2	0.657535	2.23002	65.4208	6.05e-16	1.03e-14
Tgm2	0.657163	5.63003	723.88	1.92e-159	4.64e-157
Tuft1	0.654229	1.97007	52.1148	5.23e-13	7.29e-12
Far2	0.651054	-0.805474	7.31647	0.00683254	0.0251308
Pla2g4a	0.649964	7.02519	848.994	1.2e-186	3.89e-184
1700003F12Rik	0.649835	-1.10286	7.13436	0.00756207	0.0274603
Nfatc2	0.649679	-1.34773	5.95577	0.0146692	0.0488827
Spata13	0.649403	3.73945	170.781	4.99e-39	2.16e-37
Syngr1	0.648877	0.584324	19.2383	1.15e-05	7.51e-05
Gm20683	0.648837	0.619154	9.22569	0.00238643	0.00991724
Stbd1	0.648371	4.19727	267.086	4.9e-60	3.38e-58
9930111J21Rik2	0.647816	4.45425	308.455	4.74e-69	3.96e-67
Adipoq	0.647224	-0.73796	8.93316	0.00280039	0.0114456
Mctp1	0.645932	-0.710905	8.13101	0.00435144	0.0169253
Tec	0.644005	0.735751	22.4954	2.11e-06	1.54e-05
Cracr2b	0.643743	0.289024	15.2841	9.25e-05	0.000518049
Bex1	0.6431	-1.04616	7.06634	0.00785456	0.0283631
Tpbg	0.642571	5.9016	686.328	2.81e-151	6.37e-149
3425401B19Rik	0.642451	0.407688	17.3398	3.13e-05	0.0001892
Cck	0.642296	2.63153	81.1524	2.09e-19	4.31e-18
Tgtp2	0.641125	6.4286	741.1	3.46e-163	8.73e-161
Lhx9	0.638923	1.51514	34.2447	4.86e-09	4.77e-08
Egln3	0.638135	5.44682	258.204	4.23e-58	2.82e-56
Tlr13	0.637737	-0.869468	6.07111	0.0137411	0.0462114
Fosl1	0.637583	3.64058	137.014	1.2e-31	4.1e-30
Sytl5	0.637144	0.342061	13.6821	0.000216503	0.00113189
Tesc	0.636548	-0.839776	8.00842	0.00465604	0.0179767
Mcf2l	0.63487	0.545267	15.4854	8.31e-05	0.00046881
Atp7b	0.63331	-0.473921	10.2415	0.00137315	0.00604353
Pdzd2	0.632129	4.36053	287.413	1.82e-64	1.38e-62
Slco5a1	0.631941	0.952819	17.7555	2.51e-05	0.000154424
Car3	0.631355	0.806582	18.4556	1.74e-05	0.000109738
Ackr1	0.630377	-1.01197	7.49374	0.0061914	0.023105
Csrnp1	0.629442	4.39846	219.733	1.03e-49	5.68e-48
Gm20517	0.628466	0.327653	6.07711	0.0136945	0.0460805
Gli1	0.626503	-0.759939	7.17368	0.0073981	0.0269494
Atp1b2	0.625463	2.33789	70.7759	4e-17	7.26e-16
Xlr3a	0.623551	-0.999471	6.47579	0.0109354	0.0379724
Pcdh1	0.623425	3.46968	148.31	4.06e-34	1.49e-32
Baiap2l2	0.623351	-1.04764	6.42294	0.0112656	0.0389958
Bicd1	0.622864	1.10971	21.3537	3.82e-06	2.67e-05
Phf11b	0.622544	3.38826	168.742	1.39e-38	5.94e-37
Mtss1	0.622375	3.06129	100.802	1.02e-23	2.63e-22
Nipal1	0.622375	1.47679	39.7701	2.86e-10	3.16e-09
Fabp4	0.622323	4.45112	313.432	3.9e-70	3.35e-68
Aif1l	0.620675	3.06893	128.267	9.81e-30	3.22e-28
Gabra3	0.619924	1.89613	25.9746	3.46e-07	2.77e-06
Lpcat2	0.619621	1.27784	31.4252	2.07e-08	1.89e-07
Jak3	0.617069	3.31722	76.4947	2.21e-18	4.28e-17
Dcbld2	0.61698	6.77749	844.747	1.01e-185	3.17e-183
Lgi4	0.615463	1.78287	30.0208	4.27e-08	3.78e-07
Serpina3i	0.614731	3.70383	179.942	4.99e-41	2.28e-39
Aldh1a1	0.614247	3.62407	84.9381	3.08e-20	6.69e-19
Aldh1a1	0.614243	3.62407	84.1967	4.48e-20	9.64e-19
Fap	0.614167	3.75772	198.378	4.72e-45	2.38e-43
Gata2	0.613857	3.03737	103.603	2.47e-24	6.59e-23
Cxxc4	0.613591	1.99666	26.0413	3.34e-07	2.68e-06
Loxl3	0.613281	8.33133	574.853	4.94e-127	9.05e-125
Cox7a1	0.612499	-0.899732	6.87333	0.00874914	0.0312132
Hoxa5	0.610971	2.88309	81.9899	1.37e-19	2.87e-18
Brinp3	0.610458	1.47433	30.42	3.48e-08	3.1e-07
Pcdh17	0.609157	2.54238	68.0369	1.6e-16	2.82e-15
Inhba	0.608755	6.98823	536.078	1.34e-118	2.17e-116
Greb1	0.608452	1.72971	33.1796	8.4e-09	8.01e-08
Npas3	0.608125	0.0218587	9.57404	0.00197348	0.00835774
Upp1	0.607265	0.281237	13.7106	0.000213244	0.00111592
Gjc2	0.605943	0.0505518	11.0682	0.000878199	0.00406706
Igsf9	0.604674	1.7284	31.4437	2.05e-08	1.88e-07
Tnfsf15	0.604601	1.001	23.3099	1.38e-06	1.03e-05
Sh3gl3	0.600122	0.417422	11.2151	0.000811353	0.00378218
Ldhd	0.599775	-0.927042	7.1643	0.00743686	0.0270727
Siglec1	0.59871	1.06519	24.2297	8.55e-07	6.52e-06
Gdf15	0.596975	2.02349	49.9747	1.56e-12	2.09e-11
Lif	0.596338	4.58575	319.458	1.9e-71	1.66e-69
Dusp27	0.596223	-0.429134	8.88267	0.0028789	0.0117247
Fads6	0.594559	0.20078	10.5728	0.00114762	0.00516359
Stc2	0.592705	4.2066	239.088	6.22e-54	3.82e-52
Pik3cb	0.591997	3.00175	67.6257	1.98e-16	3.46e-15
Dusp4	0.588485	3.67951	192.305	9.98e-44	4.88e-42
Slc9a3r1	0.587362	5.73177	460.185	4.38e-102	5.84e-100
Glipr1	0.587033	2.84109	82.0037	1.36e-19	2.85e-18
Agap2	0.586671	0.226142	11.3926	0.000737391	0.00346829
Ret	0.585592	1.98924	47.4356	5.68e-12	7.33e-11
Syk	0.584772	1.90835	43.4561	4.34e-11	5.23e-10
Dcc	0.584015	-0.642784	7.23975	0.00713071	0.0261052
1700009N14Rik	0.583346	-0.524904	7.87673	0.0050075	0.0191485
H2-Q10	0.583213	0.124369	9.56785	0.00198015	0.00837951
Cdhr1	0.582939	0.972791	18.2932	1.89e-05	0.000118815
Errfi1	0.582506	6.72443	766.757	9.12e-169	2.41e-166
Ctsc	0.581894	5.19319	459.962	4.9e-102	6.49e-100
Ptpn6	0.580883	-0.088684	10.9192	0.000951719	0.00437345
Mycl	0.580734	2.65376	65.5023	5.8e-16	9.92e-15
Tpd52l1	0.580545	1.73802	24.071	9.28e-07	7.06e-06
Epha2	0.580408	4.55951	284.428	8.14e-64	6.11e-62
Aldoc	0.579385	3.70075	137.807	8.03e-32	2.77e-30
Zfp949	0.579194	3.08575	111.635	4.3e-26	1.23e-24
Tspan2	0.579064	3.43206	117.851	1.87e-27	5.62e-26
Shtn1	0.578725	0.237407	13.6537	0.000219803	0.00114724
Creb5	0.578365	2.11338	39.9996	2.54e-10	2.83e-09
Klhl3	0.577383	0.74935	19.0232	1.29e-05	8.34e-05
Pilra	0.577106	-0.216546	8.03029	0.00460014	0.0177982
Has2	0.576391	6.79275	633.865	7.21e-140	1.48e-137
Zfp14	0.574508	2.1464	49.2231	2.28e-12	3.02e-11
Retreg1	0.572535	2.66564	56.2386	6.42e-14	9.51e-13
Bche	0.571608	1.57128	29.7135	5.01e-08	4.4e-07
Rcan2	0.571608	3.02146	87.8144	7.19e-21	1.62e-19
Htra4	0.571162	-0.0449363	11.0877	0.000869043	0.00402805
Slitrk5	0.570887	1.43612	19.8208	8.51e-06	5.66e-05
Acp5	0.569327	1.16347	20.3362	6.5e-06	4.4e-05
Gprc5a	0.568982	2.52974	50.0111	1.53e-12	2.06e-11
Gm4841	0.56861	3.87494	90.9358	1.48e-21	3.49e-20
Prkcg	0.568596	-0.936846	6.02806	0.0140802	0.0471428
Adssl1	0.567857	1.69614	36.2828	1.71e-09	1.76e-08
Coro1a	0.567403	0.302675	13.327	0.000261615	0.00134945
Ubash3b	0.566468	3.2247	109.056	1.58e-25	4.4e-24
Rpl26	0.565322	8.66825	546.58	6.98e-121	1.15e-118
Popdc2	0.565168	-0.716223	6.62661	0.0100466	0.0352482
Celsr2	0.564128	1.02542	16.376	5.19e-05	0.000302954
Pla2g7	0.563517	2.81286	69.1759	9.01e-17	1.6e-15
Frem2	0.563052	-0.771104	6.64969	0.00991733	0.0348335
Zfp966	0.562681	1.28643	22.3282	2.3e-06	1.66e-05
Zfp966	0.562681	1.28643	22.3342	2.29e-06	1.66e-05
Or5m3b	0.562368	-0.286321	7.09061	0.00774888	0.0280368
Rsad2	0.561212	7.04459	137.28	1.05e-31	3.6e-30
Alcam	0.561005	4.61305	220.776	6.12e-50	3.38e-48
Arhgef26	0.560456	0.92323	20.0704	7.46e-06	4.99e-05
Mmp25	0.559521	-0.771068	6.21332	0.0126793	0.0431287
Gm49601	0.557767	1.02801	9.5818	0.00196516	0.00832972
Dkk2	0.557209	5.41045	336.966	2.92e-75	2.72e-73
Nol4	0.556465	-0.0474908	8.41826	0.00371471	0.0146799
Stc1	0.555756	4.17514	111.195	5.36e-26	1.52e-24
Cox4i2	0.555391	1.08539	16.8333	4.08e-05	0.000241571
Slc39a10	0.55535	5.49034	366.387	1.14e-81	1.19e-79
Neurl3	0.55454	0.755256	16.4565	4.98e-05	0.00029112
Etv4	0.554195	3.85795	181.39	2.41e-41	1.11e-39
Fhdc1	0.552844	4.07362	195.105	2.44e-44	1.21e-42
Cda	0.552813	1.83926	26.2694	2.97e-07	2.4e-06
Kcnab1	0.551424	3.98413	151.573	7.86e-35	2.96e-33
Mpp2	0.550487	4.30049	223.623	1.47e-50	8.33e-49
Glp1r	0.548957	-0.689617	6.373	0.011587	0.0399447
Nr4a3	0.548515	1.53231	18.5138	1.69e-05	0.000106678
Sh3rf1	0.548388	4.22508	198.121	5.37e-45	2.7e-43
Smim36	0.547933	-0.240052	9.10819	0.00254468	0.0105076
Pfkp	0.547796	6.06194	602.017	6.1e-133	1.16e-130
Foxs1	0.547284	2.55465	62.081	3.3e-15	5.35e-14
Ptpn13	0.54652	6.10634	521.78	1.73e-115	2.69e-113
Sv2a	0.546449	1.61694	29.3353	6.09e-08	5.29e-07
Eno3	0.544586	4.49579	211.704	5.83e-48	3.1e-46
Siglecg	0.544514	2.93532	80.2354	3.32e-19	6.79e-18
Macir	0.543862	2.88201	85.7655	2.03e-20	4.47e-19
Eya2	0.54346	1.30811	21.4971	3.54e-06	2.49e-05
Cryab	0.543342	5.62992	432.321	5.08e-96	6.24e-94
Slc8a3	0.542622	-0.262687	7.04932	0.00792953	0.0285976
2410004P03Rik	0.54147	-0.668642	6.22897	0.0125677	0.0428087
Rbp4	0.541247	1.42288	21.9621	2.78e-06	1.98e-05
Mmd	0.540989	5.68972	442.17	3.65e-98	4.58e-96
Nxpe3	0.540851	2.12754	40.9661	1.55e-10	1.75e-09
Inha	0.539732	1.73014	29.9702	4.39e-08	3.87e-07
Spp1	0.539035	10.3959	564.314	9.69e-125	1.72e-122
Crispld2	0.538728	5.88042	301.503	1.55e-67	1.25e-65
Scd1	0.537463	8.21561	555.839	6.76e-123	1.13e-120
Mfap3l	0.535923	2.23896	43.2398	4.84e-11	5.79e-10
Syt14	0.53559	0.614511	9.91033	0.00164354	0.00710411
Fam241a	0.535357	1.07897	16.956	3.83e-05	0.000228231
Macc1	0.533742	-0.529656	6.23378	0.0125336	0.0427257
Coro2a	0.533741	-0.00451838	10.1478	0.00144477	0.00632201
Ripor2	0.532917	-0.149146	8.09978	0.00442706	0.0171921
Eml5	0.532093	-0.0271413	10.2288	0.00138262	0.0060803
Entpd1	0.531997	0.512491	9.51192	0.00204142	0.00860401
Baiap2l1	0.531474	3.32959	96.8022	7.66e-23	1.91e-21
Epb41l5	0.530383	1.87922	37.0633	1.14e-09	1.2e-08
Gata6	0.529215	4.67316	212.047	4.91e-48	2.61e-46
Cux1	0.529172	5.60594	394.069	1.08e-87	1.2e-85
Pdgfrl	0.528487	6.31237	396.13	3.83e-88	4.32e-86
Ptprn	0.527757	6.24519	462.059	1.71e-102	2.3e-100
Gabrb1	0.524739	1.80218	33.4196	7.43e-09	7.14e-08
Ucp2	0.524246	3.79772	136.545	1.52e-31	5.17e-30
Gm4724	0.523811	2.6617	34.2124	4.94e-09	4.84e-08
Arhgap8	0.523738	0.523923	12.1572	0.000488997	0.00238362
Lyrm7	0.523719	0.923699	13.9687	0.000185881	0.000987055
Ndst3	0.523518	1.35	21.2824	3.96e-06	2.76e-05
Pik3r5	0.523427	1.0398	19.6163	9.47e-06	6.25e-05
Kcnq5	0.523227	2.39802	39.3388	3.56e-10	3.9e-09
Dhrs3	0.522611	4.80343	282.547	2.09e-63	1.56e-61
Hap1	0.521859	3.39259	109.132	1.52e-25	4.24e-24
Tspan13	0.521521	-0.174997	8.58432	0.0033907	0.0135271
Fstl3	0.51906	4.73569	173.136	1.53e-39	6.68e-38
Doc2b	0.518928	0.223418	11.1075	0.000859786	0.00398935
Tmem158	0.518722	1.08986	13.3075	0.000264349	0.00136195
Hand2	0.517638	3.61554	92.5862	6.45e-22	1.54e-20
Kcnab3	0.517412	0.703724	10.1296	0.0014591	0.00637712
Sfrp4	0.516688	1.99816	35.319	2.8e-09	2.82e-08
Nxph3	0.51613	0.248515	10.3905	0.00126667	0.00563239
Ciapin1	0.515849	4.58919	214.958	1.14e-48	6.15e-47
Hmga2	0.5151	6.86939	510.067	6.13e-113	9.05e-111
Tll1	0.513798	4.31518	139.484	3.45e-32	1.2e-30
Dyrk3	0.513619	1.35897	23.4274	1.3e-06	9.71e-06
Cyp26b1	0.513438	4.87934	288.274	1.18e-64	9.06e-63
Tpd52	0.5126	5	263.651	2.75e-59	1.86e-57
Oas1g	0.511976	3.44106	82.8659	8.78e-20	1.86e-18
Isyna1	0.511581	5.11516	273.938	1.57e-61	1.13e-59
Ppfia3	0.510705	1.65074	27.822	1.33e-07	1.11e-06
Dusp6	0.510581	4.49572	122.976	1.41e-28	4.47e-27
Serpine1	0.508763	9.10336	106.408	6e-25	1.63e-23
Prkg2	0.508569	3.1594	74.9852	4.74e-18	9.02e-17
Cfap69	0.508292	2.1719	36.4021	1.61e-09	1.66e-08
Ttc9	0.507569	1.80327	25.0716	5.52e-07	4.33e-06
Herc3	0.507527	2.72743	49.0868	2.45e-12	3.24e-11
Rpp25	0.507511	1.33714	19.3229	1.1e-05	7.2e-05
Lrrc32	0.5067	8.38931	406.619	2e-90	2.32e-88
Dll1	0.506086	0.474452	11.5739	0.000668841	0.00317303
Gm14295	0.505487	2.74014	60.3258	8.04e-15	1.27e-13
Gm14295	0.505487	2.74014	60.328	8.03e-15	1.27e-13
Plek	0.502463	2.08659	33.1068	8.72e-09	8.3e-08
Gbp10	0.501998	3.03298	53.0972	3.17e-13	4.46e-12
Tspan12	0.501338	2.42019	35.7892	2.2e-09	2.24e-08
Tro	0.501016	4.84649	187.648	1.04e-42	4.92e-41
Pax9	0.500804	2.0895	37.6693	8.38e-10	8.9e-09
Pdlim1	0.50064	5.41305	306.87	1.05e-68	8.64e-67
S100a1	0.500204	3.09248	65.3018	6.43e-16	1.1e-14
St6galnac2	0.499375	1.30087	17.0364	3.67e-05	0.000219541
Eno2	0.49842	4.20292	78.3446	8.65e-19	1.72e-17
Cnn1	0.49799	5.85681	359.478	3.66e-80	3.66e-78
Cngb3	0.496702	-0.455929	6.06532	0.0137862	0.0463205
Usp53	0.495594	3.66941	84.281	4.29e-20	9.25e-19
Tm4sf1	0.495059	6.58687	560.383	6.94e-124	1.2e-121
Cxcl9	0.494488	7.60731	305.507	2.08e-68	1.7e-66
Neurl1b	0.493396	0.262238	8.56511	0.00342666	0.0136545
Sbsn	0.493156	2.55315	30.5627	3.23e-08	2.89e-07
Espn	0.492627	0.739522	8.02054	0.00462497	0.0178691
Hk2	0.490382	6.21282	445.768	6.01e-99	7.64e-97
Bves	0.489972	0.627235	8.98101	0.002728	0.0111764
Ccdc68	0.489929	0.834527	12.6167	0.000382317	0.00190933
Ptch1	0.489794	4.30599	153.576	2.87e-35	1.09e-33
Slc15a3	0.489186	3.35158	39.5521	3.19e-10	3.51e-09
Acsl6	0.488318	0.530841	10.0298	0.00154031	0.00669744
Vegfa	0.487747	7.53615	350.403	3.46e-78	3.34e-76
Hspb7	0.487397	2.60737	37.2261	1.05e-09	1.11e-08
Ier3	0.486968	5.85069	363.853	4.08e-81	4.15e-79
Nrn1	0.486858	4.67372	229.867	6.37e-52	3.72e-50
Gm14399	0.486599	1.29296	14.5643	0.000135456	0.00073673
AA467197	0.485524	0.78581	10.3425	0.00130003	0.0057609
Fzd6	0.485289	2.30006	42.0642	8.83e-11	1.03e-09
Gdpd5	0.485233	3.20049	61.4817	4.47e-15	7.16e-14
Gcnt4	0.485159	4.07223	112.511	2.76e-26	7.91e-25
Thbd	0.483973	6.42255	490.129	1.34e-108	1.93e-106
Slc37a2	0.483503	1.73499	18.5275	1.67e-05	0.00010598
Cmpk2	0.483378	6.21937	262.399	5.15e-59	3.46e-57
Rprm	0.482976	0.352255	8.16202	0.00427766	0.0166791
Hoxa1	0.481093	1.25695	18.6613	1.56e-05	9.92e-05
Crlf1	0.481088	5.88591	286.943	2.3e-64	1.74e-62
Oas3	0.480521	3.20555	51.1796	8.43e-13	1.15e-11
Gm14305	0.479086	3.03778	62.9016	2.17e-15	3.58e-14
Cacng8	0.4786	1.23074	17.2277	3.32e-05	0.000199814
Gm14288	0.477339	2.35574	34.7412	3.77e-09	3.74e-08
Pdzrn4	0.476634	-0.120406	6.26393	0.0123221	0.0421288
Etv1	0.476081	3.40537	65.569	5.61e-16	9.6e-15
H2-Q7	0.475964	3.47848	42.4562	7.23e-11	8.5e-10
H2-Q7	0.475964	3.47848	42.4548	7.23e-11	8.5e-10
Trarg1	0.47537	0.799215	9.76316	0.00178043	0.00762687
Slc35f1	0.472082	-0.0075473	7.61033	0.00580347	0.0218428
Tfpi2	0.47173	3.70697	64.275	1.08e-15	1.82e-14
Fbxo48	0.470091	0.347114	7.96396	0.00477178	0.0183686
Stxbp6	0.469463	2.3803	39.5545	3.19e-10	3.51e-09
Mmp17	0.468645	4.22129	136.823	1.32e-31	4.51e-30
Prg4	0.467319	2.05965	23.8591	1.04e-06	7.83e-06
Pnma8b	0.467247	2.71506	43.4716	4.3e-11	5.19e-10
Pfkfb3	0.467021	6.51089	470.066	3.1e-104	4.23e-102
Fgd6	0.465118	3.52007	61.6004	4.21e-15	6.76e-14
Crim1	0.465023	6.12818	339.394	8.65e-76	8.12e-74
Cavin2	0.464264	5.48098	223.567	1.51e-50	8.54e-49
Dok1	0.463735	6.08543	432.516	4.6e-96	5.69e-94
Tmod1	0.463259	0.430925	6.03299	0.0140409	0.0470352
mt-Co1	0.463126	11.1287	11.2175	0.000810306	0.00377998
Sox5	0.462315	2.41689	33.6032	6.76e-09	6.53e-08
Runx3	0.461632	0.275838	7.36365	0.00665555	0.0245785
9130008F23Rik	0.461478	1.70203	21.3378	3.85e-06	2.69e-05
Ptgs1	0.459663	6.29352	447.527	2.49e-99	3.18e-97
Rhbdl1	0.455546	-0.202774	6.00066	0.0143005	0.0477857
Gvin2	0.454551	7.83201	193.647	5.09e-44	2.5e-42
Slc6a17	0.454293	4.46301	170.687	5.24e-39	2.25e-37
Eps8l2	0.45311	2.29351	29.1044	6.86e-08	5.93e-07
Ngf	0.452838	2.69941	39.8985	2.68e-10	2.97e-09
Sh3tc2	0.451991	1.5702	14.4659	0.000142723	0.000772621
Pax5	0.451647	1.59987	12.9676	0.000316936	0.00160579
Hmga1b	0.451385	5.84685	245.039	3.13e-55	1.99e-53
Sap30	0.451381	3.43053	72.7283	1.49e-17	2.75e-16
Gm43302	0.451171	3.17312	7.2985	0.00690124	0.0253495
Fbxo2	0.450989	1.37281	13.6013	0.000226023	0.00117746
Ampd3	0.450293	4.03686	81.578	1.68e-19	3.5e-18
Rcsd1	0.450179	1.97643	20.762	5.2e-06	3.57e-05
Mapk13	0.449856	2.49617	29.8415	4.69e-08	4.12e-07
Cadm3	0.449542	3.50317	82.2597	1.19e-19	2.51e-18
Ccdc116	0.449377	-0.00285659	6.28789	0.0121565	0.0416471
Smim10l2a	0.449311	-0.13874	6.24575	0.0124492	0.0424841
Hspb1	0.447734	5.96963	303.567	5.5e-68	4.48e-66
Pim2	0.446802	1.33706	15.1495	9.93e-05	0.000553502
Nabp1	0.446627	4.87919	178.482	1.04e-40	4.72e-39
Tnfsf10	0.446462	1.41627	8.72885	0.00313214	0.0126204
Osbpl10	0.446423	1.84306	20.3336	6.5e-06	4.41e-05
Cd274	0.446196	4.29823	94.6352	2.29e-22	5.59e-21
Shc4	0.443751	2.2149	29.5653	5.41e-08	4.72e-07
Mfsd2a	0.442748	2.36785	28.2406	1.07e-07	9.06e-07
Gabre	0.442274	2.10783	20.6594	5.49e-06	3.76e-05
Fam131b	0.442217	4.15852	100.689	1.08e-23	2.78e-22
Tafa2	0.441733	0.584142	8.16145	0.00427901	0.0166791
Csf1r	0.441497	1.32492	15.3454	8.95e-05	0.000502914
Oasl1	0.440551	5.72948	316.452	8.59e-71	7.46e-69
Mgarp	0.440479	3.68836	65.7137	5.21e-16	8.94e-15
Trpv4	0.438848	1.60206	15.5505	8.03e-05	0.000454099
Slc25a37	0.436954	5.2143	60.0498	9.25e-15	1.45e-13
Cyp11a1	0.436831	0.976046	12.4618	0.000415355	0.00205935
Cntfr	0.436816	3.69037	85.6771	2.12e-20	4.67e-19
Slc52a3	0.436696	0.0121973	5.91972	0.0149724	0.0496834
Rhof	0.435628	1.84105	18.0712	2.13e-05	0.000132602
Usp13	0.433656	4.0045	108.414	2.18e-25	6.05e-24
Cdk18	0.43315	3.81068	99.2034	2.28e-23	5.77e-22
Cyp2d22	0.433014	3.4807	88.6263	4.77e-21	1.09e-19
Speg	0.432766	5.22521	174.348	8.31e-40	3.67e-38
Phf11c	0.43168	1.11702	12.4234	0.000423977	0.00209737
Gcnt2	0.430887	3.92256	85.2271	2.66e-20	5.8e-19
Elfn1	0.430833	2.83971	51.8401	6.02e-13	8.32e-12
Rnf125	0.42882	0.979588	9.9964	0.00156847	0.00680835
Npnt	0.427839	3.31555	55.8626	7.77e-14	1.14e-12
Slc4a8	0.426884	1.81347	15.5189	8.17e-05	0.000461268
Rgs4	0.425994	2.61959	39.0088	4.22e-10	4.58e-09
Adamts3	0.425616	2.5672	40.8419	1.65e-10	1.86e-09
Ifit2	0.424475	7.24955	139.348	3.7e-32	1.28e-30
Abhd18	0.423745	2.80501	47.8683	4.56e-12	5.91e-11
Ptprk	0.423464	5.06785	162.418	3.35e-37	1.35e-35
Nek3	0.422972	1.0852	13.1394	0.000289154	0.00147523
Mtus2	0.422472	1.85582	17.5252	2.84e-05	0.000172896
Specc1	0.421178	6.22326	310.057	2.12e-69	1.8e-67
Prkaa2	0.420819	0.832535	9.35787	0.0022203	0.00930264
Insc	0.420514	1.43233	17.4807	2.9e-05	0.000176602
Gbx2	0.420414	0.791843	7.57562	0.0059163	0.0222256
Sinhcaf	0.420036	3.84468	88.3135	5.59e-21	1.27e-19
Col11a2	0.419326	2.07695	12.2569	0.000463542	0.00227162
Nipal4	0.417686	0.947553	10.4049	0.00125682	0.00559311
Phldb3	0.417123	0.753059	8.94578	0.00278112	0.0113813
Cyria	0.416878	3.62774	71.8648	2.3e-17	4.23e-16
Acta1	0.416187	1.95449	20.9255	4.77e-06	3.29e-05
Ahcyl	0.415805	3.93261	47.4391	5.67e-12	7.32e-11
Olfm2	0.415594	1.00081	10.9951	0.00091355	0.00421479
Hoxa3	0.415447	2.75833	48.3433	3.58e-12	4.67e-11
Abcg1	0.415402	3.189	57.7163	3.03e-14	4.58e-13
Chst1	0.415025	2.8193	29.6535	5.17e-08	4.52e-07
Tent5c	0.414379	0.729555	9.0092	0.00268624	0.0110197
Zfp36	0.414137	4.77027	168.196	1.83e-38	7.76e-37
Uba7	0.413009	6.46571	162.237	3.67e-37	1.48e-35
Larp1b	0.412745	2.45582	22.0745	2.62e-06	1.88e-05
Ltbp1	0.412706	6.57284	379.17	1.89e-84	2.03e-82
Pawr	0.412309	4.3944	121.665	2.73e-28	8.54e-27
Cd151	0.412272	5.78022	320.617	1.06e-71	9.35e-70
Pals2	0.412248	4.40608	126.303	2.64e-29	8.47e-28
Ifi207	0.412246	5.90177	311.058	1.28e-69	1.09e-67
Gbp5	0.412147	5.44665	177.076	2.11e-40	9.49e-39
Gask1b	0.411885	6.59379	415.162	2.76e-92	3.24e-90
Spry4	0.411274	3.98792	93.6563	3.75e-22	9.08e-21
AI429214	0.411121	1.49888	10.1264	0.00146158	0.00638494
Enpp1	0.410713	5.06877	183.998	6.49e-42	3.01e-40
Galnt13	0.40994	2.35721	27.024	2.01e-07	1.65e-06
Ntf5	0.409547	0.705707	9.17393	0.00245487	0.010173
Dennd2d	0.409289	1.86532	19.4593	1.03e-05	6.73e-05
Itgb8	0.408344	3.24585	55.4471	9.6e-14	1.4e-12
Cobll1	0.408137	4.06942	88.9764	4e-21	9.15e-20
Lactb	0.407358	3.62058	87.1585	1e-20	2.24e-19
Crybg1	0.407194	2.79388	44.0904	3.14e-11	3.83e-10
Foxd2	0.406611	0.441729	7.2401	0.00712928	0.0261043
Dusp9	0.403644	1.12921	10.7292	0.00105456	0.00479293
Slc16a4	0.402926	3.32127	66.4452	3.6e-16	6.22e-15
Tnfsf13b	0.402789	1.49294	12.0976	0.000504858	0.00245223
Ifi213	0.402776	1.27651	10.52	0.00118089	0.00528406
Nr2f1	0.402389	3.51551	61.8701	3.67e-15	5.91e-14
Bnip3	0.401039	8.15141	297.723	1.03e-66	8.22e-65
Trim6	0.40072	1.06183	10.2086	0.00139789	0.00613767
Adora2b	0.400265	3.42336	55.2807	1.04e-13	1.52e-12
Sgk3	0.400124	2.38526	29.9968	4.33e-08	3.83e-07
Tmc7	0.399817	2.4381	34.2512	4.84e-09	4.75e-08
Tbc1d23	0.399774	5.58105	233.623	9.67e-53	5.73e-51
Trim71	0.399641	0.500876	7.22091	0.0072059	0.0263454
Gbe1	0.399443	3.94755	92.7955	5.8e-22	1.39e-20
Qpct	0.398974	2.37976	18.8034	1.45e-05	9.26e-05
Zfp973	0.398574	1.5107	11.4329	0.000721557	0.00340255
Procr	0.398425	4.03625	80.7534	2.56e-19	5.25e-18
Arntl2	0.398384	2.77549	33.8171	6.05e-09	5.89e-08
E2f2	0.397813	1.42497	14.2919	0.00015654	0.000842031
Ifi204	0.397439	7.98416	263.26	3.34e-59	2.25e-57
Pkp2	0.396934	4.23173	80.8443	2.44e-19	5.02e-18
Enpp4	0.396929	4.73405	142.588	7.23e-33	2.57e-31
Phlda1	0.395996	4.88192	142.886	6.23e-33	2.21e-31
Nkd2	0.395538	4.05661	86.248	1.59e-20	3.52e-19
Slc16a3	0.395313	7.82723	187.5	1.12e-42	5.29e-41
Ccn1	0.395153	8.21281	137.696	8.49e-32	2.92e-30
Dlk2	0.394429	0.592698	7.16201	0.00744638	0.0270984
Gvin1	0.394372	8.50334	147.089	7.5e-34	2.73e-32
Chst2	0.394142	5.55955	210.51	1.06e-47	5.63e-46
Mmp9	0.393909	5.41505	151.225	9.36e-35	3.5e-33
Acer2	0.393705	0.588461	6.48654	0.0108694	0.0377852
Wnt4	0.393288	1.20368	9.29693	0.00229539	0.00957711
Pidd1	0.392472	3.19094	39.7363	2.91e-10	3.21e-09
Ikbke	0.391211	4.96005	158.1	2.94e-36	1.15e-34
Tnfsf9	0.391045	2.35231	19.2276	1.16e-05	7.54e-05
Abhd15	0.390924	0.615699	6.97195	0.00827972	0.0296918
F2rl1	0.390489	2.09145	19.5438	9.83e-06	6.47e-05
Hgf	0.390363	5.88922	291.665	2.16e-65	1.68e-63
Adcy1	0.390221	2.44157	28.0561	1.18e-07	9.93e-07
Nlk	0.389924	3.57044	56.0285	7.14e-14	1.05e-12
Foxc1	0.389472	4.40395	100.501	1.18e-23	3.03e-22
Nrg1	0.389311	3.65249	81.9564	1.39e-19	2.91e-18
Reep2	0.389103	0.599269	6.95903	0.00833974	0.0298893
B3gnt5	0.388429	3.48437	72.3797	1.78e-17	3.27e-16
1700025G04Rik	0.385686	5.24729	139.239	3.9e-32	1.35e-30
Reep1	0.385415	3.49366	63.422	1.67e-15	2.77e-14
Fam162a	0.385203	7.63102	234.203	7.22e-53	4.29e-51
Col25a1	0.383948	0.654473	8.12775	0.00435928	0.0169498
Osbpl3	0.383783	3.89046	79.283	5.38e-19	1.09e-17
Fgd5	0.382385	1.52982	11.4101	0.000730456	0.00343862
Ckb	0.382092	5.26713	184.572	4.87e-42	2.26e-40
Llgl2	0.381815	1.95287	15.938	6.55e-05	0.000376078
Abcc1	0.381697	7.04589	301.524	1.53e-67	1.24e-65
Sema4g	0.380733	3.39349	40.5999	1.87e-10	2.1e-09
Tceal3	0.380724	2.96564	41.3689	1.26e-10	1.44e-09
Ifitm10	0.380654	0.822466	8.36351	0.00382831	0.0150989
Spaca6	0.38047	3.03814	8.67891	0.00321913	0.0129306
Evi2a	0.380374	1.33147	8.35602	0.00384413	0.0151531
Npl	0.379698	2.00114	17.7651	2.5e-05	0.000153728
Slfn2	0.379515	6.69657	205.632	1.23e-46	6.35e-45
Rab27b	0.378395	1.14857	10.416	0.0012493	0.005563
Csrp1	0.377599	8.54234	216.016	6.69e-49	3.63e-47
Gpr45	0.376763	1.20512	10.9716	0.000925184	0.0042622
Fbxo32	0.375388	4.31224	80.6172	2.74e-19	5.61e-18
Dmd	0.374969	2.86773	36.9507	1.21e-09	1.27e-08
Ociad2	0.374291	2.86046	35.4227	2.65e-09	2.69e-08
Itprip	0.373997	6.48686	237.42	1.44e-53	8.75e-52
Grin2d	0.37318	2.95494	42.9582	5.59e-11	6.63e-10
Syn1	0.372362	1.41153	13.3585	0.00025725	0.00132818
Ehd4	0.371349	5.36271	182.059	1.72e-41	7.93e-40
Ptchd4	0.37127	1.80673	14.2569	0.000159473	0.000856759
Plekha7	0.371095	2.62127	22.4549	2.15e-06	1.57e-05
Rnd1	0.3707	4.35293	89.6705	2.81e-21	6.5e-20
Sipa1l2	0.370262	6.12365	193.884	4.51e-44	2.22e-42
Ahcy	0.369091	6.83033	342.658	1.68e-76	1.59e-74
Cd24a	0.368964	4.49907	69.6992	6.91e-17	1.24e-15
Nxph4	0.368879	4.22055	82.1806	1.24e-19	2.61e-18
Pmaip1	0.368788	3.82281	45.6516	1.41e-11	1.77e-10
Itga5	0.368046	8.66142	224.011	1.21e-50	6.89e-49
H2-T10	0.3679	6.17838	226.195	4.03e-51	2.31e-49
Stard13	0.367854	4.69783	100.635	1.11e-23	2.84e-22
Celf4	0.367087	2.78321	21.3866	3.75e-06	2.62e-05
Fgf10	0.366534	4.89467	114.04	1.28e-26	3.71e-25
Il18bp	0.366519	2.23156	17.5103	2.86e-05	0.000174215
Nr4a2	0.366187	3.88566	71.776	2.41e-17	4.42e-16
Cp	0.366095	7.68372	245.089	3.06e-55	1.95e-53
Rftn1	0.366024	5.01322	118.241	1.54e-27	4.64e-26
Cfap20dc	0.365669	1.74945	14.5085	0.000139532	0.000757028
Klc3	0.364408	1.84357	12.8108	0.000344615	0.00173444
Ifi206	0.36438	4.17706	65.0129	7.44e-16	1.27e-14
Rbpms	0.364093	5.50414	150.434	1.39e-34	5.18e-33
Fut4	0.36282	2.99034	31.8717	1.65e-08	1.52e-07
P4ha2	0.362611	8.70064	162.259	3.63e-37	1.47e-35
Samd12	0.362587	2.15877	16.5834	4.66e-05	0.000273371
Rab38	0.362322	1.08981	8.18349	0.00422733	0.0165098
Rapgefl1	0.362112	1.89484	12.9971	0.000311976	0.00158212
Gbp2	0.361931	8.43196	250.185	2.37e-56	1.54e-54
Plac8	0.361647	8.5426	113.793	1.45e-26	4.2e-25
Gnb4	0.360695	5.98171	222.772	2.25e-50	1.27e-48
Actb	0.360377	11.2345	146.033	1.28e-33	4.63e-32
Gm14410	0.360198	2.41543	24.96	5.85e-07	4.58e-06
F2r	0.359377	8.03033	248.837	4.66e-56	3e-54
Plekhb2	0.359332	5.93477	161.903	4.34e-37	1.75e-35
Lpin3	0.359249	3.15447	43.2593	4.79e-11	5.74e-10
Sdf2l1	0.35835	4.26538	91.4694	1.13e-21	2.67e-20
Slc4a7	0.357559	4.64895	113.147	2e-26	5.78e-25
Spred3	0.356664	4.66273	61.0248	5.64e-15	8.98e-14
Sdc4	0.356614	7.05702	177.46	1.74e-40	7.88e-39
Map3k5	0.356294	2.9758	36.2679	1.72e-09	1.77e-08
Dysf	0.356273	5.62631	205.378	1.4e-46	7.2e-45
Ikzf2	0.354505	2.25171	22.4421	2.17e-06	1.58e-05
Hmga1	0.354021	6.16841	174.101	9.41e-40	4.15e-38
Atp10d	0.353574	1.44904	8.49484	0.00356155	0.014133
Slco3a1	0.353547	6.13834	266.382	6.97e-60	4.76e-58
Dennd3	0.352328	2.56102	18.432	1.76e-05	0.000111043
Bach2	0.352021	2.7501	30.7394	2.95e-08	2.65e-07
Pstpip2	0.351524	0.962329	7.78447	0.00526974	0.0200467
Mmp15	0.351521	1.92004	13.217	0.000277419	0.00141997
Tnfsf8	0.351416	1.10352	7.33577	0.00675956	0.0249165
Aqp5	0.351338	0.990848	6.40866	0.0113565	0.0392611
Helz2	0.351055	8.0073	242.922	9.07e-55	5.7e-53
Cybrd1	0.351018	1.45172	9.21385	0.00240192	0.00997425
Tes	0.350928	6.54538	266.96	5.22e-60	3.58e-58
Ttk	0.350786	3.92776	53.6088	2.45e-13	3.47e-12
Filip1l	0.350255	7.11576	227.272	2.35e-51	1.36e-49
Itgb4	0.350223	1.66794	10.3649	0.00128436	0.00569723
Abcd4	0.348752	4.32885	83.6026	6.05e-20	1.29e-18
Galnt7	0.347644	3.69441	53.3004	2.86e-13	4.04e-12
P2rx5	0.347309	1.71883	8.80224	0.0030086	0.012174
Rbm38	0.347214	1.7889	11.5317	0.000684177	0.00323842
Zfpm1	0.347176	5.02073	148.554	3.59e-34	1.32e-32
Relt	0.347031	2.99653	38.5774	5.26e-10	5.68e-09
Sfn	0.346048	1.07725	9.01864	0.0026724	0.010971
Slc7a11	0.34592	3.28884	44.6719	2.33e-11	2.87e-10
Ebf4	0.345596	1.83194	11.9245	0.00055401	0.00267032
Aqp1	0.34538	5.05489	101.456	7.31e-24	1.9e-22
Clcn3	0.345212	3.89037	64.4211	1e-15	1.7e-14
Ifi47	0.34516	6.46471	240.094	3.75e-54	2.33e-52
Cep126	0.345037	1.30677	10.2429	0.00137209	0.00604003
Arid3a	0.344854	3.84455	62.0023	3.43e-15	5.55e-14
Mb21d2	0.344347	3.90815	62.1543	3.18e-15	5.18e-14
Tnik	0.344108	3.49955	48.7566	2.9e-12	3.81e-11
Raet1e	0.342138	4.01424	67.5207	2.08e-16	3.64e-15
Rtn2	0.341326	3.14733	33.6563	6.58e-09	6.37e-08
Parp14	0.341289	7.90219	221.843	3.58e-50	1.99e-48
Slfn9	0.340863	7.72832	214.722	1.28e-48	6.9e-47
Galnt12	0.340701	2.08326	14.8543	0.000116146	0.000640258
Itpk1	0.340627	3.36452	46.319	1e-11	1.27e-10
Gmpr	0.340388	2.88662	24.6316	6.94e-07	5.37e-06
Rac3	0.339442	3.83141	56.8327	4.75e-14	7.08e-13
Plxna4	0.339423	3.86506	32.7442	1.05e-08	9.91e-08
Ifit3b	0.339132	8.28746	216.911	4.27e-49	2.34e-47
Nmnat2	0.338898	3.03011	34.1619	5.07e-09	4.96e-08
Inava	0.338611	4.05123	67.9845	1.65e-16	2.89e-15
Sema3b	0.337975	3.85714	64.6155	9.1e-16	1.54e-14
Cx3cl1	0.337909	5.76467	158.353	2.59e-36	1.02e-34
Epop	0.337528	2.31154	19.7987	8.6e-06	5.71e-05
Pdgfa	0.337091	4.80918	107.253	3.92e-25	1.07e-23
Cd2ap	0.336937	6.10044	234.631	5.83e-53	3.48e-51
Tjp2	0.336668	3.69494	59.214	1.41e-14	2.18e-13
Dio2	0.335906	1.18653	9.31799	0.00226915	0.00948205
Adamts7	0.335867	6.36191	239.085	6.23e-54	3.82e-52
Ccdc171	0.33581	1.44417	8.82927	0.00296437	0.0120149
Bdnf	0.335783	3.78045	50.0027	1.54e-12	2.06e-11
Epb41l4a	0.335732	2.74731	28.0121	1.21e-07	1.01e-06
Plaur	0.33516	3.70215	60.1133	8.96e-15	1.41e-13
Ifi209	0.333814	2.67012	26.784	2.28e-07	1.86e-06
Sdc3	0.333751	9.15441	117.054	2.79e-27	8.35e-26
Nsun7	0.333488	1.20642	7.54403	0.00602091	0.022571
Prdx5	0.333481	7.09498	142.488	7.61e-33	2.7e-31
Acsl4	0.333279	6.73937	226.343	3.74e-51	2.15e-49
Herc6	0.332745	6.70532	190.585	2.37e-43	1.15e-41
Lims2	0.332639	2.64101	20.6215	5.6e-06	3.82e-05
Slc2a1	0.332422	7.74927	151.289	9.06e-35	3.4e-33
Srrm4	0.331576	0.845317	6.56138	0.0104216	0.0364531
Adamts9	0.331163	6.34083	166.692	3.91e-38	1.64e-36
Hoxb6	0.330529	2.44301	17.3811	3.06e-05	0.00018533
Slc25a13	0.328415	3.22448	34.6162	4.02e-09	3.97e-08
Gpt	0.328086	1.14705	7.36546	0.00664884	0.0245619
Hipk2	0.327478	4.79264	80.4208	3.03e-19	6.19e-18
Fhl3	0.327051	5.55617	117.658	2.06e-27	6.19e-26
Rab3ip	0.326985	3.93797	49.6246	1.86e-12	2.48e-11
Pnpt1	0.326918	6.43102	247.672	8.36e-56	5.37e-54
Tmsb4x	0.326589	9.36015	195.921	1.62e-44	8.05e-43
Mgst2	0.325678	1.67213	8.29011	0.00398615	0.0156653
Ctxn1	0.325625	4.84245	111.153	5.48e-26	1.55e-24
Gpd2	0.325598	5.43175	119.103	9.94e-28	3.04e-26
Dusp10	0.325037	2.86294	28.6235	8.79e-08	7.51e-07
Sox6	0.324586	1.23603	8.35567	0.00384485	0.0151531
Sfmbt2	0.323995	2.42529	20.9046	4.83e-06	3.33e-05
Unc5b	0.323731	7.95611	165.496	7.13e-38	2.96e-36
Map3k7cl	0.323418	2.9738	33.6236	6.69e-09	6.47e-08
Ifi44	0.323195	8.14532	90.5176	1.83e-21	4.3e-20
Ints6l	0.323178	3.37066	14.1802	0.000166105	0.000888698
Apol6	0.322569	3.92505	51.5186	7.09e-13	9.73e-12
Chn1	0.321739	2.09074	16.7179	4.34e-05	0.000255686
Schip1	0.321612	4.58448	92.473	6.82e-22	1.63e-20
Net1	0.321257	4.61708	59.5375	1.2e-14	1.87e-13
Wdr54	0.321201	2.23569	13.8262	0.000200516	0.00105685
Stat1	0.320846	9.60047	208.666	2.68e-47	1.4e-45
Hapln4	0.320637	2.15396	16.0987	6.01e-05	0.000347845
Lrp8	0.320244	4.29782	76.6183	2.07e-18	4.03e-17
Plau	0.31993	5.19611	113.042	2.11e-26	6.05e-25
Slc9a5	0.31966	3.1676	15.2593	9.37e-05	0.000524349
Oas1c	0.319158	2.43175	15.5825	7.9e-05	0.000447271
Gse1	0.318492	4.97794	88.9783	3.99e-21	9.15e-20
Cdh3	0.318481	6.49866	244.245	4.67e-55	2.96e-53
B3galt1	0.318422	3.08382	34.4235	4.43e-09	4.37e-08
Hjurp	0.318064	6.55158	170.707	5.19e-39	2.23e-37
Hjurp	0.318064	6.55158	170.735	5.11e-39	2.2e-37
Hoxd13	0.318016	3.27496	30.563	3.23e-08	2.89e-07
Ccnl2	0.317504	6.09552	12.2335	0.000469381	0.00229819
Anxa3	0.317499	6.37779	193.194	6.38e-44	3.13e-42
Serpina3f	0.317473	3.60902	43.0555	5.32e-11	6.32e-10
Kbtbd11	0.316889	1.2961	7.05974	0.00788356	0.0284538
Plk3	0.316657	3.45865	40.211	2.28e-10	2.55e-09
Slc25a22	0.316499	5.84242	75.7032	3.3e-18	6.34e-17
Ankrd37	0.316435	1.23938	6.38965	0.0114787	0.0396339
Tor4a	0.315777	4.83982	73.5949	9.59e-18	1.8e-16
Hpse	0.315304	4.44753	50.657	1.1e-12	1.49e-11
Tagln	0.315084	9.52134	151.276	9.12e-35	3.42e-33
Pgk1	0.315046	10.0355	139.748	3.02e-32	1.05e-30
Tifa	0.314856	3.35902	41.166	1.4e-10	1.59e-09
Chst11	0.314407	6.02193	144.51	2.75e-33	9.82e-32
Adra1b	0.314323	1.30132	6.27717	0.0122303	0.0418476
Serpini1	0.314088	2.83258	26.3033	2.92e-07	2.36e-06
Ddx60	0.313223	5.35431	123.904	8.84e-29	2.81e-27
Hspb6	0.311844	5.04957	117.274	2.5e-27	7.49e-26
Rasa4	0.311127	5.28885	122.611	1.7e-28	5.33e-27
Sytl2	0.311047	4.16067	64.3102	1.06e-15	1.79e-14
Gbp4	0.310842	4.04379	30.9181	2.69e-08	2.42e-07
Stxbp1	0.310639	6.24068	174.374	8.2e-40	3.64e-38
Ptpre	0.310188	1.70473	8.39698	0.00375846	0.0148421
Tlr3	0.310079	6.02118	200.121	1.97e-45	9.98e-44
Slco2a1	0.309939	4.78615	83.8483	5.34e-20	1.14e-18
Gm49342	0.309789	6.27621	102.903	3.52e-24	9.31e-23
Nfkbiz	0.309726	6.95077	212.533	3.85e-48	2.05e-46
Mx1	0.309689	5.68263	39.1429	3.94e-10	4.3e-09
Ms4a4d	0.309463	6.41245	122.687	1.63e-28	5.14e-27
Pakap	0.309346	7.97743	165.366	7.61e-38	3.14e-36
Neu3	0.30929	2.11793	10.6474	0.00110224	0.00498798
Itga6	0.309054	3.99341	34.0018	5.51e-09	5.37e-08
Mybl1	0.309024	2.84482	19.1949	1.18e-05	7.66e-05
Grb14	0.308677	5.50914	121.05	3.73e-28	1.16e-26
Foxf2	0.307389	3.36622	42.37	7.55e-11	8.86e-10
Tnfrsf23	0.307362	5.54843	156.169	7.77e-36	3.01e-34
Bcl6	0.307306	4.67806	93.1633	4.82e-22	1.16e-20
Btg2	0.306953	6.02067	174.762	6.75e-40	3e-38
Ces2g	0.306807	1.90118	9.69877	0.00184392	0.00786356
Ifit3	0.306599	9.94006	188.171	7.97e-43	3.79e-41
Cdkl5	0.305996	2.83084	20.202	6.97e-06	4.69e-05
Pcgf5	0.305908	4.27167	55.6924	8.47e-14	1.24e-12
Hmcn1	0.305797	3.95034	49.7523	1.74e-12	2.33e-11
Col4a5	0.305635	6.6416	236.935	1.83e-53	1.11e-51
Irgm1	0.305579	8.35404	170.159	6.83e-39	2.93e-37
Angpt4	0.305159	3.49964	35.2073	2.96e-09	2.98e-08
Btc	0.304081	1.55976	6.5599	0.0104302	0.0364718
Stk38l	0.303759	5.41181	138.63	5.31e-32	1.83e-30
mt-Co2	0.303641	9.10073	6.66123	0.00985331	0.0346307
Npy1r	0.303428	2.68424	16.1299	5.91e-05	0.000342343
Dusp14	0.303246	1.93985	12.8229	0.000342407	0.00172451
Amigo3	0.302787	2.45006	14.4941	0.000140596	0.000762422
Tspan15	0.302775	0.868768	5.91411	0.0150201	0.0498343
Ak4	0.302005	5.68453	127.857	1.21e-29	3.93e-28
Kcnt2	0.301944	2.12254	11.6518	0.000641408	0.00305475
Hoxb2	0.301873	3.24909	27.137	1.9e-07	1.56e-06
Tmem51	0.301658	1.5273	7.1394	0.00754083	0.0273922
Gm12185	0.301427	2.84059	18.26	1.93e-05	0.000120839
Kdm6a	0.300836	4.66291	58.8005	1.74e-14	2.67e-13
Cyp39a1	0.300683	2.34743	18.3035	1.88e-05	0.000118213
Satb2	0.300351	1.87189	10.6406	0.00110632	0.0050044
Noct	0.30033	4.14498	63.6038	1.52e-15	2.53e-14
Tent5b	0.29959	2.73235	14.8418	0.000116916	0.000643699
Tnfrsf11b	0.299094	4.57317	78.3006	8.85e-19	1.76e-17
Zbtb42	0.298981	1.52845	7.74289	0.00539244	0.0204568
Sorbs1	0.298849	4.61288	51.7949	6.16e-13	8.5e-12
Fam117b	0.298585	5.48314	125.95	3.15e-29	1.01e-27
Atp10a	0.298552	6.07864	141.834	1.06e-32	3.71e-31
Tgfb2	0.298542	4.23899	57.3612	3.63e-14	5.46e-13
Gk	0.298291	2.9577	23.053	1.58e-06	1.17e-05
Myh11	0.297697	3.94272	46.0917	1.13e-11	1.42e-10
Tet2	0.297121	4.16236	49.7922	1.71e-12	2.28e-11
Ptprj	0.297026	3.70321	33.8353	6e-09	5.83e-08
Hmgn5	0.296869	3.24851	33.2626	8.05e-09	7.72e-08
Tmc4	0.296402	2.28096	11.3061	0.000772522	0.00362577
Il2rg	0.296357	1.20783	6.18432	0.0128887	0.0437464
Agrn	0.296118	8.67708	55.4534	9.57e-14	1.4e-12
Pcdh9	0.295766	3.14833	24.788	6.4e-07	4.98e-06
Ldhb	0.295466	5.24156	86.2735	1.57e-20	3.48e-19
Clcn6	0.295274	4.41834	58.3583	2.18e-14	3.33e-13
Pcbp4	0.29511	6.23517	182.388	1.46e-41	6.74e-40
Pgam1	0.29486	9.48372	168.432	1.63e-38	6.92e-37
Pxylp1	0.294744	4.86795	81.4191	1.83e-19	3.78e-18
Met	0.294656	5.10703	100.662	1.09e-23	2.81e-22
Trappc14	0.29411	3.28045	13.9356	0.00018918	0.00100264
Eif2s3x	0.293828	7.21836	153.052	3.73e-35	1.42e-33
Smim1	0.293599	5.32318	89.3598	3.29e-21	7.58e-20
Mycbp	0.293435	3.32305	33.0773	8.86e-09	8.42e-08
Stk39	0.29293	5.14745	105.595	9.05e-25	2.45e-23
Aldh1b1	0.292769	4.02667	57.734	3e-14	4.54e-13
Actg1	0.291745	11.5397	159.324	1.59e-36	6.26e-35
Irf7	0.291719	7.87736	79.7973	4.15e-19	8.43e-18
Ddr1	0.290927	6.53726	180.483	3.8e-41	1.74e-39
Mkx	0.29091	3.64578	41.2729	1.32e-10	1.51e-09
Ercc1	0.290646	4.38402	64.0918	1.19e-15	1.99e-14
Zfp579	0.290612	3.02152	21.8605	2.93e-06	2.09e-05
Samd4	0.290444	5.9356	149.974	1.76e-34	6.52e-33
Susd1	0.290156	1.60482	7.78667	0.00526332	0.0200257
Gng11	0.2899	4.56722	79.0735	5.98e-19	1.2e-17
Hmgcr	0.28915	7.12599	154.436	1.86e-35	7.14e-34
Ccdc126	0.288848	3.25877	32.5837	1.14e-08	1.07e-07
Apol9b	0.288809	4.39151	62.6513	2.47e-15	4.05e-14
Lpcat4	0.288544	4.55259	59.193	1.43e-14	2.21e-13
Ccl20	0.288245	2.55027	13.2585	0.000271345	0.00139343
Igtp	0.288114	7.52457	159.439	1.5e-36	5.93e-35
Egln1	0.287647	7.21949	94.437	2.53e-22	6.16e-21
Ung	0.2873	2.25235	9.86969	0.00168024	0.00723997
Pnp	0.287175	7.50261	163.812	1.66e-37	6.75e-36
Pim1	0.286998	5.16857	67.4124	2.2e-16	3.84e-15
Anxa1	0.286824	8.74624	156.638	6.14e-36	2.39e-34
Msn	0.286447	9.29604	164.475	1.19e-37	4.87e-36
Fam161a	0.286209	1.50322	6.28961	0.0121448	0.0416133
Gbp7	0.285694	7.08812	167.486	2.62e-38	1.11e-36
Pi4k2b	0.285156	5.5838	120.665	4.52e-28	1.4e-26
Ankrd34a	0.284746	2.82657	17.4003	3.03e-05	0.000183575
Tbc1d1	0.283808	5.94953	116.711	3.32e-27	9.91e-26
Lyn	0.283524	4.63707	54.3344	1.69e-13	2.43e-12
Ocel1	0.283401	3.05757	13.3726	0.000255323	0.00131885
Wsb1	0.282782	6.51506	13.7051	0.000213875	0.00111895
Fxyd5	0.282021	4.65958	69.6964	6.92e-17	1.24e-15
Dpep1	0.282015	4.93279	79.1697	5.7e-19	1.15e-17
Garem2	0.281709	3.87887	43.3881	4.49e-11	5.39e-10
Rnf135	0.281696	4.19388	55.2711	1.05e-13	1.52e-12
Dusp8	0.281074	2.61957	18.9528	1.34e-05	8.63e-05
Ap1s2	0.281019	5.0682	103.593	2.48e-24	6.62e-23
Mboat2	0.280855	3.16023	29.9436	4.45e-08	3.93e-07
Tmeff2	0.280841	2.90915	14.1759	0.000166492	0.000890332
Cited2	0.280598	5.44823	74.8057	5.19e-18	9.85e-17
Arhgap19	0.280286	2.9847	18.0931	2.1e-05	0.00013127
Cenpw	0.279495	1.97616	10.9079	0.000957539	0.00439652
Cklf	0.279277	2.30934	7.64819	0.00568294	0.0214515
Parp12	0.27857	7.45381	149.139	2.67e-34	9.88e-33
Ifih1	0.278565	7.2488	134.127	5.12e-31	1.73e-29
Ttll7	0.277322	3.5741	29.7823	4.83e-08	4.25e-07
Znfx1	0.277203	7.98161	138.572	5.46e-32	1.89e-30
Ldha	0.277081	10.2214	118.888	1.11e-27	3.37e-26
S100b	0.277068	2.27956	13.0597	0.000301715	0.00153397
Sox13	0.276684	1.88435	8.43256	0.00368561	0.0145832
Hoxa7	0.276054	3.976	47.2392	6.28e-12	8.06e-11
Fads2	0.275981	7.81993	154.045	2.26e-35	8.66e-34
Ppa1	0.275718	5.80237	128.762	7.65e-30	2.52e-28
Zswim6	0.27563	5.17228	101.562	6.93e-24	1.8e-22
Gfod1	0.275255	3.60888	20.2487	6.8e-06	4.59e-05
Pgm1	0.274997	7.31591	130.732	2.83e-30	9.43e-29
Zfp599	0.274766	1.91746	7.5909	0.00586636	0.0220568
Dynlt2b	0.274688	3.05264	19.5891	9.6e-06	6.33e-05
Dusp28	0.274388	2.27543	14.1862	0.000165579	0.000886099
Cdc6	0.274261	3.53768	27.9182	1.27e-07	1.06e-06
Cnih2	0.274119	1.21216	6.19209	0.0128322	0.0435884
Sgms2	0.274036	3.96469	46.3087	1.01e-11	1.28e-10
Tnfsf11	0.273992	3.4776	31.2138	2.31e-08	2.1e-07
Cpe	0.273748	8.07496	148.285	4.11e-34	1.51e-32
Flnb	0.273632	9.26749	140.251	2.35e-32	8.2e-31
Tex9	0.273399	2.02668	7.50524	0.00615199	0.0229697
Zmynd15	0.273261	1.45361	6.83777	0.008925	0.0317333
Lmtk3	0.273005	2.24725	7.40395	0.00650809	0.0241151
Zfp618	0.272838	4.84988	83.0621	7.95e-20	1.69e-18
Cdc14a	0.272826	1.97543	8.56158	0.00343331	0.0136785
Pim3	0.27202	3.69538	37.5798	8.77e-10	9.3e-09
Pde3a	0.271792	4.59035	53.5598	2.51e-13	3.56e-12
Cdk6	0.271778	5.33083	51.8379	6.03e-13	8.33e-12
Entpd7	0.271451	4.1061	51.6006	6.8e-13	9.35e-12
Msi2	0.271398	5.09261	64.5212	9.55e-16	1.61e-14
Styk1	0.270874	1.91135	8.80609	0.00300226	0.0121528
Nyap1	0.270761	3.48436	34.9466	3.39e-09	3.38e-08
Nr4a1	0.270704	5.24071	19.0312	1.29e-05	8.31e-05
Abcb1b	0.270654	2.89727	16.5774	4.67e-05	0.00027409
Arhgap44	0.269836	3.63357	35.8664	2.11e-09	2.16e-08
Ppp1r13l	0.269409	4.3247	40.9775	1.54e-10	1.74e-09
Higd1a	0.268463	6.31282	107.378	3.68e-25	1.01e-23
Tpm2	0.268058	7.86814	99.5492	1.91e-23	4.87e-22
Arhgef4	0.267878	2.23326	9.75078	0.00179246	0.00766942
Brwd3	0.267624	4.51126	43.9852	3.31e-11	4.02e-10
Ammecr1	0.266939	5.37681	88.1796	5.98e-21	1.36e-19
Pals1	0.266905	5.30959	79.6503	4.47e-19	9.06e-18
Por	0.266841	6.3275	118.481	1.36e-27	4.11e-26
Rras2	0.266654	5.58682	107.294	3.84e-25	1.05e-23
Prr5l	0.266613	1.54305	7.06663	0.00785329	0.0283631
Triobp	0.266253	6.7064	159.677	1.33e-36	5.28e-35
Tmem200a	0.266135	3.32674	20.662	5.48e-06	3.75e-05
Rpgr	0.265947	1.77349	7.05832	0.00788977	0.0284716
Nuak1	0.265863	6.85351	97.6392	5.02e-23	1.26e-21
Zfp52	0.265859	3.78721	38.5428	5.36e-10	5.78e-09
Rapgef3	0.265677	3.09214	14.8984	0.00011346	0.000626396
Prelid2	0.265425	3.87245	31.9601	1.57e-08	1.46e-07
Tfr2	0.264687	1.97703	7.13179	0.00757293	0.0274889
Gale	0.264616	3.55616	33.3952	7.52e-09	7.23e-08
Adam19	0.2644	8.07878	93.5456	3.97e-22	9.59e-21
Arpc5	0.26402	7.27814	133.788	6.08e-31	2.04e-29
Smad7	0.263966	4.54271	51.0194	9.15e-13	1.25e-11
Mboat1	0.263928	2.32323	12.17	0.000485655	0.00236837
Nr6a1	0.26364	1.97864	7.97445	0.00474421	0.0182848
Pcdhgc5	0.26358	5.7036	88.8011	4.37e-21	9.98e-20
Flywch2	0.263431	1.56772	6.31067	0.0120013	0.0412245
Tnk2	0.263167	6.80513	152.773	4.29e-35	1.63e-33
Suv39h2	0.262262	2.30738	9.1386	0.00250273	0.0103479
Nlrc5	0.261912	5.29796	72.8862	1.37e-17	2.55e-16
Mxd1	0.261635	3.47512	28.7497	8.24e-08	7.06e-07
Akap17b	0.260819	2.25387	8.42814	0.00369457	0.0146161
Akt3	0.260729	6.00757	85.5487	2.26e-20	4.95e-19
Lrrc8d	0.260418	4.38353	59.4236	1.27e-14	1.97e-13
Nav3	0.260372	3.94992	37.5042	9.12e-10	9.65e-09
B4galt5	0.26	7.50326	118.583	1.29e-27	3.92e-26
2900026A02Rik	0.259832	5.21434	79.6615	4.44e-19	9.02e-18
Crem	0.259196	3.19084	17.4363	2.97e-05	0.000180271
Arhgap18	0.258983	2.96498	16.8121	4.13e-05	0.000244017
2700097O09Rik	0.258536	2.0969	6.56054	0.0104265	0.0364646
Enho	0.25824	1.72648	6.48921	0.0108531	0.0377463
Mlkl	0.258187	5.79851	93.7737	3.54e-22	8.56e-21
Piga	0.258041	3.38545	29.342	6.07e-08	5.27e-07
Gm4631	0.257852	4.19517	41.5626	1.14e-10	1.31e-09
Gm4631	0.257852	4.19517	41.5524	1.15e-10	1.32e-09
Abca7	0.257795	4.44782	53.9167	2.09e-13	2.98e-12
Manf	0.257665	7.34935	103.438	2.69e-24	7.14e-23
Fhod1	0.257635	4.78806	67.2846	2.35e-16	4.09e-15
Hilpda	0.25744	3.43538	25.9322	3.54e-07	2.83e-06
Fam98c	0.257352	2.49801	13.4385	0.00024651	0.00127572
Vav2	0.257164	4.47082	50.681	1.09e-12	1.47e-11
Rab3a	0.256809	2.85222	19.4386	1.04e-05	6.79e-05
Maml3	0.256489	3.26743	24.3062	8.22e-07	6.28e-06
Idi1	0.256251	6.85476	126.969	1.89e-29	6.07e-28
Vegfc	0.256049	4.46065	52.1783	5.07e-13	7.06e-12
Rab13	0.255813	4.97362	62.0173	3.4e-15	5.51e-14
P3h2	0.255796	2.76849	15.8525	6.85e-05	0.000391917
Slc25a28	0.255645	4.00219	34.2668	4.81e-09	4.72e-08
Sorcs1	0.255333	4.144	46.9276	7.37e-12	9.41e-11
Aplp1	0.255183	5.8381	92.1274	8.13e-22	1.93e-20
Lrrc15	0.254782	6.8275	119.149	9.72e-28	2.97e-26
Tpi1	0.254731	9.41125	94.6135	2.31e-22	5.65e-21
Lysmd3	0.254611	5.34848	89.6309	2.87e-21	6.62e-20
Trappc6a	0.254507	4.18259	46.5069	9.13e-12	1.16e-10
Masp1	0.254042	5.20252	81.5048	1.75e-19	3.63e-18
Slc43a3	0.25355	5.85024	114.829	8.58e-27	2.51e-25
Tfrc	0.253059	5.53187	103.78	2.26e-24	6.05e-23
Fgf2	0.252317	6.88656	149.539	2.19e-34	8.1e-33
Cdh2	0.252091	7.27632	124.5	6.55e-29	2.08e-27
Ccl5	0.25208	3.40591	19.9064	8.13e-06	5.42e-05
Tnfaip3	0.252059	4.59137	50.799	1.02e-12	1.39e-11
Ddit4	0.251782	7.33906	45.6909	1.38e-11	1.73e-10
Maff	0.25121	4.03657	29.3458	6.05e-08	5.26e-07
Hoxb8	0.251041	3.35829	24.7279	6.6e-07	5.13e-06
G2e3	0.250999	4.56698	26.8126	2.24e-07	1.83e-06
Prxl2a	0.250935	4.44305	46.0752	1.14e-11	1.43e-10
Tmed5	0.250509	5.86515	73.3291	1.1e-17	2.05e-16
Olr1	0.250507	4.47235	43.0644	5.3e-11	6.3e-10
Plppr3	0.249946	3.54193	26.5518	2.57e-07	2.09e-06
Fos	0.24961	2.5275	12.2091	0.00047558	0.0023244
Ethe1	0.249156	3.90401	31.5682	1.93e-08	1.77e-07
Afap1l2	0.24862	2.98487	15.5024	8.24e-05	0.000464951
Gpr146	0.248314	1.86272	7.85486	0.00506843	0.0193613
Xrn1	0.247914	6.14989	119.299	9.01e-28	2.76e-26
Podnl1	0.247781	2.95595	19.3195	1.11e-05	7.21e-05
mt-Nd6	0.247565	7.08262	6.6985	0.00964938	0.034001
Cap2	0.247365	3.31622	26.624	2.47e-07	2.01e-06
Gbp9	0.247312	7.00335	91.0028	1.43e-21	3.38e-20
Gm6710	0.247302	2.33738	9.16566	0.00246599	0.0102114
Csdc2	0.247242	2.77438	13.7547	0.0002083	0.00109369
Zswim4	0.247075	4.84494	65.8647	4.83e-16	8.29e-15
Arap2	0.24679	3.38835	27.072	1.96e-07	1.61e-06
Tmtc4	0.246478	3.94756	34.4671	4.34e-09	4.27e-08
Iigp1	0.246174	8.79718	100.647	1.1e-23	2.83e-22
Rps6ka1	0.246064	3.97929	38.1537	6.54e-10	6.99e-09
Tent4a	0.245411	6.00585	116.503	3.69e-27	1.1e-25
Dpm1	0.245348	3.47555	10.6815	0.00108213	0.00490506
Loxl4	0.245324	4.7075	51.2265	8.23e-13	1.13e-11
Skil	0.244905	6.42204	84.0211	4.9e-20	1.05e-18
Dut	0.244657	5.03174	58.8904	1.67e-14	2.56e-13
Junb	0.2446	6.43967	96.9537	7.1e-23	1.77e-21
Dgka	0.244594	4.55225	38.2265	6.3e-10	6.74e-09
Fam174b	0.244359	2.59047	12.2428	0.000467062	0.00228735
Rpl21	0.244257	8.81947	97.5813	5.17e-23	1.29e-21
Loxl2	0.244126	10.0417	100.232	1.36e-23	3.46e-22
Carhsp1	0.243997	7.42276	111.541	4.5e-26	1.28e-24
Dock5	0.24368	5.47825	94.4239	2.55e-22	6.19e-21
Vav3	0.243679	1.95835	7.21683	0.00722232	0.0263966
Tmem176a	0.243616	7.90989	108.695	1.89e-25	5.26e-24
Gca	0.243303	2.75931	16.3302	5.32e-05	0.000309958
Clmn	0.243293	3.1766	13.5424	0.00023323	0.00121242
P4ha1	0.243255	9.20352	80.9495	2.32e-19	4.77e-18
Gpr35	0.242818	2.83172	10.8686	0.000978078	0.0044768
Mms22l	0.242713	3.79917	30.2913	3.72e-08	3.31e-07
Cep152	0.24261	2.55587	9.61373	0.00193128	0.00820111
Coro1c	0.24234	6.96685	121.504	2.96e-28	9.23e-27
Ndufa4l2	0.241804	6.68017	78.0578	1e-18	1.97e-17
Rictor	0.241226	5.50819	49.9816	1.55e-12	2.08e-11
Id3	0.240342	6.98644	43.8873	3.48e-11	4.22e-10
Orc1	0.239847	2.2713	9.84078	0.00170685	0.00733884
Ly6c1	0.23977	5.16043	48.4848	3.33e-12	4.36e-11
Ccdc85b	0.239583	4.85894	37.2235	1.05e-09	1.11e-08
Soat1	0.239549	7.06486	108.334	2.27e-25	6.28e-24
Nceh1	0.239523	3.7166	31.7414	1.76e-08	1.62e-07
Sipa1	0.238834	4.83628	50.9876	9.3e-13	1.27e-11
Rasal2	0.238315	4.1671	39.9929	2.55e-10	2.83e-09
Tmem47	0.238042	5.8366	75.425	3.8e-18	7.27e-17
Clcn2	0.237931	3.13425	16.8365	4.07e-05	0.000241297
Limk2	0.23769	5.65978	96.4319	9.24e-23	2.3e-21
Dzip1l	0.237578	4.63305	43.2744	4.76e-11	5.7e-10
Hspb8	0.237521	5.80137	87.664	7.76e-21	1.75e-19
Ccl7	0.23717	8.58369	110.505	7.6e-26	2.14e-24
Vasp	0.236835	7.28643	90.2662	2.08e-21	4.86e-20
Plscr2	0.236679	6.16444	103.164	3.08e-24	8.18e-23
Slc25a25	0.23614	4.17312	37.0426	1.16e-09	1.21e-08
Myadm	0.236132	8.7414	105.856	7.93e-25	2.15e-23
Amer1	0.236014	5.36909	77.4484	1.36e-18	2.67e-17
Mgat5	0.235734	4.8359	31.036	2.53e-08	2.29e-07
Fam110a	0.235733	3.75652	23.8717	1.03e-06	7.79e-06
Mecom	0.235724	3.49627	22.2003	2.46e-06	1.77e-05
Plekhf2	0.235388	4.02758	26.4786	2.66e-07	2.16e-06
Ivns1abp	0.235262	6.73393	108.221	2.4e-25	6.64e-24
Ero1a	0.235215	7.95003	89.6324	2.87e-21	6.62e-20
Dok4	0.235145	3.96112	34.7112	3.82e-09	3.79e-08
Prkar2a	0.234805	5.64993	75.3987	3.85e-18	7.37e-17
Samd9l	0.234533	7.83585	92.4782	6.81e-22	1.62e-20
Zfp53	0.234479	3.31579	22.411	2.2e-06	1.6e-05
Actg2	0.234395	5.69753	96.3561	9.6e-23	2.38e-21
Otud1	0.234348	2.00009	8.35537	0.00384549	0.0151531
Gys1	0.234058	7.46687	95.3353	1.61e-22	3.95e-21
Nectin1	0.233966	4.38736	30.6783	3.05e-08	2.73e-07
Ifitm1	0.233826	3.82774	29.3231	6.13e-08	5.32e-07
Psmd8	0.233785	7.35943	104.833	1.33e-24	3.58e-23
Il16	0.233782	2.01625	6.5647	0.0104021	0.0363966
Camta1	0.23376	2.35138	7.7907	0.0052516	0.0200089
Cd44	0.23332	7.8583	82.9613	8.37e-20	1.78e-18
Cep55	0.232683	3.61253	24.5057	7.41e-07	5.71e-06
Scd2	0.23231	10.5168	106.266	6.45e-25	1.75e-23
Dennd11	0.232295	2.54839	11.054	0.000884976	0.00409499
Jph1	0.232211	2.23318	8.24487	0.00408673	0.0160233
Ank	0.232081	4.8936	54.5015	1.55e-13	2.23e-12
Rbpj	0.232043	7.72689	95.8495	1.24e-22	3.07e-21
Dock11	0.231229	5.43491	51.7431	6.33e-13	8.71e-12
Tle4	0.231213	2.62292	8.29153	0.00398303	0.0156558
Ly75	0.230881	4.70171	53.251	2.94e-13	4.13e-12
Fdps	0.230652	7.6724	96.5147	8.86e-23	2.21e-21
Bmp1	0.230571	8.96137	91.6657	1.03e-21	2.43e-20
Snta1	0.230305	4.37637	31.8706	1.65e-08	1.52e-07
Pml	0.229959	7.27644	99.2821	2.19e-23	5.55e-22
Endod1	0.229863	5.10952	57.0521	4.24e-14	6.34e-13
Etnk1	0.229731	6.71716	39.0099	4.22e-10	4.58e-09
Smoc1	0.229695	4.9298	60.2913	8.18e-15	1.29e-13
Rtl5	0.229256	3.52118	10.837	0.00099494	0.00454358
Nmnat1	0.229124	2.08347	5.97943	0.0144737	0.048335
Nemp1	0.22876	3.55744	24.33	8.12e-07	6.21e-06
Nemp1	0.22876	3.55744	24.3265	8.13e-07	6.22e-06
Cdh6	0.228536	2.76955	12.0561	0.00051622	0.00250244
Pitpnc1	0.227655	4.00415	23.6775	1.14e-06	8.59e-06
Pou2f1	0.227654	3.44813	26.0558	3.32e-07	2.66e-06
Pfkfb4	0.22748	2.70146	13.2913	0.000266644	0.00137152
Crmp1	0.227463	2.22714	7.72092	0.00545845	0.020693
Rnf145	0.227426	6.79326	123.818	9.23e-29	2.93e-27
Pdss1	0.227395	2.06466	6.02111	0.0141357	0.0472855
Zfp809	0.227284	3.97135	31.2697	2.25e-08	2.04e-07
Ncoa7	0.227116	5.11689	55.3549	1.01e-13	1.46e-12
Tmem30a	0.226927	7.30446	91.9626	8.83e-22	2.09e-20
Sacs	0.226888	4.56955	35.1709	3.02e-09	3.03e-08
Cdr2	0.226776	5.94242	81.2458	1.99e-19	4.12e-18
Zfp57	0.226569	4.22032	10.3729	0.00127877	0.00567815
Pdgfc	0.226563	5.74468	85.6098	2.19e-20	4.81e-19
Hlx	0.226306	3.11369	17.164	3.43e-05	0.000206007
Dmpk	0.226037	6.67184	85.6659	2.13e-20	4.69e-19
Uaca	0.225632	6.31215	100.602	1.12e-23	2.89e-22
Tlcd1	0.225457	3.22989	17.9698	2.24e-05	0.000139303
Jam2	0.225453	4.08033	28.7797	8.11e-08	6.97e-07
Samhd1	0.225337	7.66611	98.325	3.55e-23	8.95e-22
Lrrc8c	0.225243	6.06527	106.35	6.18e-25	1.68e-23
Amotl2	0.225151	8.08842	84.6082	3.64e-20	7.88e-19
Tdrkh	0.224533	2.28914	7.35196	0.00669898	0.0247181
Irf1	0.224407	5.94444	75.2296	4.19e-18	7.99e-17
Arhgap12	0.224406	4.42178	35.6236	2.39e-09	2.44e-08
Scarb1	0.22406	6.08007	85.9313	1.86e-20	4.12e-19
Gypc	0.224013	6.33684	102.8	3.71e-24	9.79e-23
Cthrc1	0.223685	4.97372	59.4353	1.26e-14	1.96e-13
Hycc2	0.223638	3.21769	16.7768	4.2e-05	0.000248335
Hcfc1r1	0.223611	6.24955	87.4873	8.48e-21	1.91e-19
Bmp2k	0.22361	5.0627	52.0342	5.45e-13	7.58e-12
Prune2	0.22323	2.5767	10.895	0.000964229	0.0044217
Thsd7a	0.222964	4.25836	32.5729	1.15e-08	1.08e-07
Usp18	0.2229	7.56282	79.3945	5.09e-19	1.03e-17
Slc35d1	0.222891	3.20957	15.7606	7.19e-05	0.000409827
Bcorl1	0.222863	5.17836	54.4502	1.59e-13	2.29e-12
Cfl2	0.222716	6.34317	109.898	1.03e-25	2.9e-24
Mapk8ip3	0.222683	5.67539	16.1871	5.74e-05	0.000332937
Cdr2l	0.222459	6.17439	73.0978	1.23e-17	2.3e-16
Trim21	0.222114	5.77949	72.7533	1.47e-17	2.72e-16
Mtcl1	0.22202	2.97138	14.7285	0.000124155	0.000679807
Snx24	0.221861	4.74249	41.2885	1.31e-10	1.5e-09
Rab8b	0.221769	5.96099	65.9095	4.72e-16	8.11e-15
Asb13	0.221669	3.45042	22.8317	1.77e-06	1.3e-05
H2-M3	0.221611	3.82316	28.7275	8.33e-08	7.13e-07
Ttc26	0.221445	3.36436	14.7599	0.000122105	0.000669917
Ncam1	0.22142	7.7288	77.1099	1.62e-18	3.15e-17
Rgs17	0.221276	2.82364	13.5919	0.000227166	0.00118314
Slc6a6	0.221239	7.35726	87.8672	7e-21	1.58e-19
Pak3	0.221233	5.50813	44.8232	2.16e-11	2.66e-10
Ralgapa2	0.22121	3.49999	20.6611	5.48e-06	3.75e-05
Slc16a1	0.221028	6.94003	110.183	8.93e-26	2.51e-24
Nampt	0.220959	7.32532	84.5672	3.71e-20	8.04e-19
Tex2	0.220828	4.35248	27.3887	1.66e-07	1.38e-06
1810037I17Rik	0.220532	4.7837	28.6312	8.76e-08	7.48e-07
Cd47	0.220509	7.95676	94.6404	2.28e-22	5.58e-21
Enpep	0.220295	2.80072	10.8723	0.000976159	0.00446987
Bhlhe40	0.219797	6.53388	64.7645	8.44e-16	1.43e-14
Trim30d	0.219598	6.44259	88.7546	4.47e-21	1.02e-19
Cflar	0.219227	5.91415	54.1972	1.81e-13	2.59e-12
G3bp2	0.219006	7.88374	95.7341	1.31e-22	3.24e-21
Ly6e	0.218778	9.44906	39.2593	3.71e-10	4.06e-09
Bst2	0.218604	8.65027	21.4445	3.64e-06	2.55e-05
Haus6	0.21856	4.51073	30.4054	3.51e-08	3.12e-07
Ap1g2	0.218557	3.2962	15.7784	7.12e-05	0.000406422
Fam107b	0.218358	4.21609	26.2403	3.01e-07	2.43e-06
B230217C12Rik	0.218042	2.14496	6.83403	0.00894373	0.0317832
Nav1	0.217743	6.48191	101.106	8.72e-24	2.26e-22
Btg3	0.217536	4.74208	28.2733	1.05e-07	8.92e-07
Plekho1	0.217466	4.94088	50.3719	1.27e-12	1.72e-11
Tcirg1	0.217402	6.85522	32.6627	1.1e-08	1.03e-07
Heg1	0.217264	7.62926	70.4046	4.83e-17	8.74e-16
Shroom1	0.217088	2.27274	8.02498	0.00461365	0.0178369
Ehbp1l1	0.217006	6.9731	80.6958	2.63e-19	5.4e-18
Trpc1	0.216965	2.49947	9.13682	0.00250516	0.0103561
Cpne8	0.216753	4.22337	36.2483	1.74e-09	1.79e-08
Cox18	0.216309	4.25191	35.5399	2.5e-09	2.54e-08
Tmem170b	0.215487	4.01216	31.6514	1.84e-08	1.69e-07
Baz1a	0.21545	5.54849	70.8941	3.77e-17	6.84e-16
Clcf1	0.215402	3.74269	21.9407	2.81e-06	2.01e-05
Arhgef5	0.215285	5.03448	56.2072	6.52e-14	9.64e-13
Nphp3	0.215274	3.90401	17.9063	2.32e-05	0.000143704
Setdb2	0.215255	4.42167	20.4078	6.26e-06	4.24e-05
Tmx3	0.215044	6.27062	69.5303	7.52e-17	1.34e-15
Nr2f2	0.215031	5.24657	59.89	1e-14	1.58e-13
Parp10	0.215028	6.2656	59.5481	1.19e-14	1.86e-13
Ppme1	0.214961	6.2626	79.243	5.49e-19	1.11e-17
Chka	0.214911	3.56134	13.7495	0.000208878	0.0010962
Jmjd6	0.214866	5.56756	64.1167	1.17e-15	1.97e-14
Mcfd2	0.214674	6.60891	100.002	1.52e-23	3.88e-22
Thsd1	0.214502	2.63077	8.07248	0.00449425	0.0174315
Ninl	0.214495	3.45668	21.1979	4.14e-06	2.88e-05
Msmo1	0.21407	6.90242	99.3058	2.16e-23	5.49e-22
Dstn	0.213864	8.94037	93.4987	4.06e-22	9.81e-21
Mdm2	0.213756	6.56122	82.7752	9.19e-20	1.94e-18
Ninj1	0.213288	4.51921	20.7148	5.33e-06	3.66e-05
Tmem263	0.213214	6.79736	62.1758	3.14e-15	5.12e-14
Zc3h7a	0.212856	6.06118	30.6647	3.07e-08	2.75e-07
Snrnp35	0.212683	2.26584	6.15049	0.0131375	0.0444537
Tab3	0.212644	3.79109	24.7123	6.66e-07	5.16e-06
Intu	0.212627	2.63239	9.50208	0.0020524	0.00864531
Baz2a	0.212307	6.08673	88.8168	4.33e-21	9.91e-20
Dtx3l	0.212162	7.37646	77.3701	1.42e-18	2.77e-17
Hk1	0.212088	7.55142	90.5755	1.78e-21	4.18e-20
Pcsk6	0.212	3.59747	18.4878	1.71e-05	0.000108023
Isca2	0.211844	3.75441	18.8954	1.38e-05	8.86e-05
Ascc3	0.211712	7.17972	61.8487	3.71e-15	5.97e-14
Stard10	0.211708	3.3033	18.5986	1.61e-05	0.000102215
Wnt5a	0.211293	6.26304	71.112	3.38e-17	6.14e-16
8030462N17Rik	0.21091	4.18278	29.1461	6.71e-08	5.81e-07
Pdlim7	0.210838	6.98735	89.0563	3.84e-21	8.82e-20
Stard4	0.210762	5.92785	72.7701	1.46e-17	2.7e-16
Tmem170	0.21073	2.27332	8.28366	0.00400035	0.0157098
Fbxw17	0.210675	4.45087	30.091	4.12e-08	3.65e-07
Elovl6	0.210611	6.36922	93.2185	4.68e-22	1.13e-20
Cd109	0.210607	6.75084	102.079	5.33e-24	1.4e-22
Naa25	0.210341	6.01727	89.2291	3.52e-21	8.09e-20
Pdk1	0.210235	6.72537	81.8852	1.44e-19	3.02e-18
Ptgis	0.210204	6.58669	108.613	1.97e-25	5.48e-24
Enpp2	0.210158	5.20154	61.4419	4.56e-15	7.3e-14
Ifi35	0.210056	6.4108	88.0341	6.43e-21	1.46e-19
Car11	0.210054	2.05467	6.51684	0.0106857	0.037235
Myo1d	0.209917	6.16107	94.9215	1.98e-22	4.86e-21
Palld	0.20951	8.50869	84.0597	4.8e-20	1.03e-18
Cnnm4	0.209325	4.04786	21.0242	4.54e-06	3.14e-05
Hmgcs1	0.209281	8.3638	80.6257	2.73e-19	5.59e-18
Bcar1	0.209199	6.53424	75.5307	3.6e-18	6.9e-17
Mical3	0.209033	4.26931	29.5058	5.58e-08	4.86e-07
Pmvk	0.209012	4.22434	26.1052	3.23e-07	2.6e-06
Adamts6	0.208997	5.07726	34.1787	5.03e-09	4.92e-08
Map1b	0.208407	7.38174	70.368	4.92e-17	8.89e-16
Timp1	0.208277	8.62749	45.7372	1.35e-11	1.7e-10
Slc2a3	0.208276	3.70995	22.3954	2.22e-06	1.61e-05
Ets1	0.207986	5.93915	64.8865	7.93e-16	1.35e-14
Apol9a	0.207782	5.15283	35.6198	2.4e-09	2.44e-08
Megf10	0.207779	5.01975	48.2568	3.74e-12	4.87e-11
Carmil1	0.20776	4.83722	37.6808	8.33e-10	8.85e-09
Iqgap1	0.207692	8.80967	81.5142	1.74e-19	3.61e-18
Tor3a	0.207674	8.07981	83.4683	6.47e-20	1.38e-18
Map2k1	0.207185	7.27011	82.7645	9.24e-20	1.95e-18
Prdx6	0.207143	7.33239	76.7267	1.96e-18	3.82e-17
Lyplal1	0.207102	3.006	14.0278	0.000180125	0.000957646
Neil1	0.207007	2.82439	8.98665	0.00271959	0.0111482
Kalrn	0.206959	5.45707	62.0202	3.4e-15	5.51e-14
Zbtb38	0.206577	5.73328	55.3648	1e-13	1.45e-12
Gm49909	0.206486	7.63014	44.4452	2.62e-11	3.21e-10
Fblim1	0.206265	7.01111	75.2423	4.16e-18	7.95e-17
Lsm11	0.206251	3.52497	13.7166	0.000212563	0.00111262
Mfsd6	0.206203	2.24117	6.1133	0.0134168	0.0452493
Yaf2	0.206046	5.0209	42.2509	8.03e-11	9.4e-10
Cdkn2a	0.20588	4.66413	25.284	4.95e-07	3.9e-06
Fam193b	0.205827	4.51978	8.88812	0.00287032	0.0117006
Lmod1	0.205664	5.51001	37.1213	1.11e-09	1.17e-08
Ccnd1	0.205374	6.84891	83.1042	7.78e-20	1.65e-18
Pkia	0.205262	3.38929	19.0226	1.29e-05	8.34e-05
Cldn12	0.205229	5.30721	56.2363	6.43e-14	9.51e-13
Rusc2	0.205025	5.68747	52.5927	4.1e-13	5.74e-12
Swt1	0.205002	3.51841	21.6233	3.32e-06	2.34e-05
Fndc3a	0.2049	7.66327	70.4271	4.78e-17	8.65e-16
Pik3c2a	0.204881	6.69958	64.001	1.24e-15	2.08e-14
Ints11	0.204794	5.31214	52.9337	3.45e-13	4.84e-12
Sms	0.204638	3.89357	24.3687	7.96e-07	6.09e-06
Frmd4a	0.204384	6.51265	101.031	9.05e-24	2.35e-22
Zdhhc12	0.204276	3.66609	15.4884	8.3e-05	0.00046817
Cxxc5	0.204229	5.38698	41.1679	1.4e-10	1.59e-09
Sphk1	0.204227	4.81332	44.0523	3.2e-11	3.9e-10
Pgm3	0.204222	4.87938	40.6409	1.83e-10	2.06e-09
M6pr	0.204114	7.32116	72.6417	1.55e-17	2.87e-16
Acss3	0.204084	2.41341	6.35883	0.0116799	0.0402461
Mfap3	0.204	5.65594	62.9536	2.12e-15	3.49e-14
Ktn1	0.203946	6.37439	87.2025	9.8e-21	2.2e-19
Steap1	0.203637	4.70513	36.5339	1.5e-09	1.55e-08
Mast4	0.203609	6.60254	59.5338	1.2e-14	1.87e-13
C9orf72	0.203486	4.17845	23.1594	1.49e-06	1.11e-05
Skp2	0.203243	4.59104	36.5165	1.51e-09	1.57e-08
Lrrc45	0.202772	4.48324	21.8544	2.94e-06	2.09e-05
Ilk	0.202537	8.0224	73.0128	1.29e-17	2.4e-16
Plscr1	0.202353	5.77622	71.2226	3.19e-17	5.82e-16
Prkx	0.202313	3.49009	17.2689	3.24e-05	0.0001959
Bok	0.201714	2.8904	9.55478	0.0019943	0.00842965
Pde4d	0.201381	4.05855	21.8491	2.95e-06	2.1e-05
Isg15	0.201307	8.8998	21.7821	3.05e-06	2.17e-05
Tstd3	0.201278	3.91567	18.4291	1.76e-05	0.000111144
Trim30a	0.201248	7.89588	44.956	2.02e-11	2.49e-10
Itga4	0.201187	2.90016	10.3871	0.00126897	0.00564147
Aifm2	0.201105	3.88702	16.309	5.38e-05	0.00031318
Map3k11	0.20086	4.23596	24.5688	7.17e-07	5.54e-06
Kcnj15	0.200845	5.24884	47.2757	6.17e-12	7.92e-11
Creld2	0.200681	5.4565	46.6121	8.65e-12	1.1e-10
Olfml2b	0.200523	6.46438	66.68	3.19e-16	5.53e-15
Sp110	0.200515	4.34287	29.0505	7.05e-08	6.09e-07
Lrrc1	0.200447	2.9974	11.659	0.000638932	0.00304427
Otud4	0.200055	5.8198	48.2843	3.69e-12	4.8e-11
Cdc42ep3	0.199772	5.6392	61.9663	3.49e-15	5.64e-14
Dok5	0.19975	2.99375	12.3362	0.00044426	0.00218639
Zyx	0.199448	8.32778	63.454	1.64e-15	2.73e-14
Ankrd44	0.199424	4.73756	41.1719	1.39e-10	1.59e-09
Alpk1	0.199226	3.56707	17.4668	2.92e-05	0.000177704
Ptpn4	0.199087	3.3409	16.0204	6.27e-05	0.000361383
Psme1	0.19897	6.46704	62.1831	3.13e-15	5.11e-14
Dgkh	0.19897	4.37748	25.4517	4.54e-07	3.59e-06
Lpar6	0.1988	3.43928	10.808	0.00101062	0.00461134
Wdr76	0.198657	2.7904	9.14474	0.00249434	0.0103171
Lin9	0.198316	3.08448	12.2766	0.000458684	0.00225032
Gmppb	0.197851	5.50148	51.9723	5.63e-13	7.81e-12
Hdx	0.197598	2.83459	8.87119	0.00289706	0.0117921
Ube2l6	0.197513	7.24692	60.1781	8.67e-15	1.37e-13
Mxi1	0.197314	5.29633	41.0464	1.49e-10	1.68e-09
Snapc3	0.197252	3.65002	13.3218	0.000262333	0.00135283
Mllt3	0.197144	4.45164	32.8194	1.01e-08	9.56e-08
Fhl1	0.197025	5.24474	40.9099	1.59e-10	1.8e-09
Trib2	0.19697	6.11421	70.0647	5.74e-17	1.03e-15
Tiam1	0.196755	5.82504	69.9016	6.23e-17	1.12e-15
Tsku	0.196727	6.28294	63.1474	1.92e-15	3.18e-14
Prkar2b	0.196635	4.73102	39.2739	3.68e-10	4.03e-09
Mbnl3	0.196545	3.68172	17.8045	2.45e-05	0.000151049
Sntb1	0.196536	2.87833	7.65228	0.00567005	0.0214176
Sh3bp1	0.196277	5.17931	37.9272	7.34e-10	7.82e-09
Arrb1	0.195991	3.77272	18.0754	2.12e-05	0.000132348
Gmnn	0.195705	3.11968	11.095	0.000865591	0.00401459
Prkcd	0.19566	6.1816	80.0112	3.72e-19	7.59e-18
Oas1b	0.195435	4.47409	22.2747	2.36e-06	1.71e-05
Smtn	0.195414	6.43213	66.4056	3.67e-16	6.33e-15
Aldoa	0.194939	10.3274	54.2207	1.79e-13	2.56e-12
F830016B08Rik	0.194618	5.21218	46.3236	1e-11	1.27e-10
Lrch2	0.194544	4.86574	25.4022	4.65e-07	3.68e-06
Cyp51	0.194204	7.91178	72.5155	1.66e-17	3.06e-16
Trim34a	0.193986	5.30098	55.3692	9.99e-14	1.45e-12
Daxx	0.193827	6.44932	70.2501	5.22e-17	9.42e-16
Dcp2	0.193736	6.55484	86.7935	1.2e-20	2.69e-19
[truncated: 4,629 more rows]

## Sheet: Top 1000 genes
	mgi_symbol	logFC	logCPM	LR	PValue	FDR
16081	Ifi202b	-9.67495	4.94678	14474.1	0	0
21009	Ftl1-ps1	-4.08321	7.57557	12927.6	0	0
21430	Eno1b	-3.15058	8.23262	11696.1	0	0
21331	Rpl29	3.13466	7.98489	13600.2	0	0
13481	Cd200	-2.69311	3.81408	2548.41	0	0
15395	Lrrn4	-2.21012	4.67635	3506.6	0	0
16520	Ctla2a	-2.00599	5.12081	4023.56	0	0
14733	Upk3b	-1.92922	4.39615	2297	0	0
16580	Des	-1.86336	5.14105	3268.59	0	0
13483	Msln	-1.80028	3.81205	1515.09	0	0
15254	Lama5	-1.66887	4.61606	2158.15	0	0
20156	Ptgs2	-1.52641	6.80345	3905.37	0	0
21416	Mest	1.5119	8.15094	4111.94	0	0
18771	Megf6	1.48075	6.03351	3518.7	0	0
21658	Sfrp2	1.42145	8.67758	3484.35	0	0
20602	Dlk1	1.40734	7.10379	2557.52	0	0
18300	Apoe	-1.40325	5.85606	3500.81	0	0
18331	Lyz2	-1.37804	5.87108	2565.28	0	0
20522	Egfl6	1.32521	7.04437	3029.87	0	0
19623	Serpina3n	1.3108	6.45735	3414.32	0	0
21426	Mmp3	-1.27717	8.20158	3044.72	0	0
16185	Myrf	-1.26352	4.97167	1627.2	0	0
17089	Adamts15	1.24614	5.32266	1978.78	0	0
19980	Podn	1.19524	6.67214	3039.83	0	0
20404	Thbs4	1.14986	6.94972	1910.22	0	0
19657	Mmp13	-1.03918	6.50667	1900.79	0	0
21851	Ptn	0.995007	9.51771	1913.67	0	0
21544	Ccn3	0.979754	8.39019	1575.01	0	0
19347	Tnmd	0.954046	6.30709	1590.93	0	0
19020	Dpt	0.913475	6.15274	1623.57	0	0
19650	Cdkn1c	0.862703	6.48263	1605.36	0	0
18925	Sema5a	0.858018	6.10601	1469.03	2.0997789948253e-321	1.44254816944498e-318
12477	Gdf6	-2.17432	3.25208	1432.45	1.86912717589956e-313	1.24517854045381e-310
20561	Prelp	0.831833	7.08072	1431.58	2.89027310833239e-313	1.86881658863468e-310
15689	Rarres2	-1.37539	4.78901	1389.17	4.72903e-304	2.97037e-301
16495	Cxadr	-1.29964	5.10223	1356.72	5.32606e-297	3.25244e-294
16720	Lgr5	1.35825	5.17664	1317.9	1.45313e-288	8.63396e-286
15249	Cfh	-1.30387	4.61046	1312.35	2.338e-287	1.35259e-284
19109	Eln	0.775465	6.19791	1259.86	5.98633e-276	3.37445e-273
20721	C1qtnf3	0.805628	7.22046	1208.42	9.02178e-265	4.95837e-262
14473	Chodl	1.6309	4.26526	1200.54	4.66269e-263	2.50011e-260
19289	Gxylt2	0.768898	6.28111	1192.21	3.0021e-261	1.57138e-258
13628	Bckdhb	-1.50402	3.88237	1168.15	5.0862e-256	2.60035e-253
13471	Nos2	-1.49203	3.80469	1147.55	1.53026e-251	7.64574e-249
20474	Pcsk5	0.803137	7.00295	1082.94	1.68486e-237	8.23112e-235
20982	Agtr2	0.824186	7.50441	1044.98	2.99698e-229	1.43229e-226
20063	Abi3bp	0.714138	6.72328	1027.98	1.48598e-225	6.95061e-223
20807	Gpc3	0.772531	7.29805	1023.1	1.70772e-224	7.82138e-222
18584	Epas1	0.714346	5.95794	1012.23	3.93753e-222	1.76658e-219
16813	Nrk	1.09419	5.21142	982.322	1.24992e-215	5.49564e-213
21076	Plagl1	0.822476	7.59404	979.562	4.97428e-215	2.14421e-212
21694	Mfap4	0.732184	8.78515	976.026	2.92006e-214	1.23451e-211
17821	Ezr	-0.939422	5.63911	962.502	2.54123e-211	1.05409e-208
18001	Kitl	0.804428	5.7019	944.233	2.37908e-207	9.68549e-205
13201	Rasl12	1.77364	3.66409	941.569	9.02666e-207	3.60804e-204
18548	Atp2b4	-0.740799	5.95923	935.4	1.97881e-205	7.76823e-203
18999	Rtl3	0.697822	6.14715	933.963	4.0618e-205	1.56657e-202
19403	Tlr2	0.701566	6.34516	918.609	8.84091e-202	3.35101e-199
11006	Pianp	-3.69032	2.07778	916.88	2.10064e-201	7.8272e-199
17972	Ccbe1	-0.788683	5.70412	911.721	2.77831e-200	1.01797e-197
17026	Nes	-0.99688	5.31443	904.448	1.0592e-198	3.81727e-196
13853	Angptl1	1.35643	3.98446	903.999	1.32555e-198	4.70016e-196
15153	Atp1b1	-1.06117	4.57113	891.115	8.38261e-196	2.92513e-193
17051	Ctsh	1.04687	5.30842	890.627	1.07022e-195	3.67621e-193
13118	Ecrg4	1.35613	3.61918	880.673	1.56065e-193	5.27837e-191
21944	Sfrp1	0.671417	10.6601	868.426	7.17464e-191	2.38981e-188
12751	Wt1	-1.71547	3.4249	855.886	3.81894e-188	1.25307e-185
20478	Pla2g4a	-0.649964	7.02519	848.832	1.30435e-186	4.21688e-184
12737	Bnc1	-2.04187	3.41388	846.053	5.24517e-186	1.67116e-183
20129	Dcbld2	-0.61698	6.77749	844.716	1.02416e-185	3.21646e-183
11650	Angptl7	-2.34264	2.65981	830.929	1.01775e-182	3.15128e-180
21612	Ptx3	0.666644	8.57222	815.385	2.43813e-179	7.44443e-177
15068	Tinagl1	-1.10366	4.53307	812.578	9.94212e-179	2.99408e-176
13397	Ace	1.40258	3.76495	806.865	1.73574e-177	5.15655e-175
12640	Cpxm2	1.44271	3.34711	804.064	7.0538e-177	2.06761e-174
21509	Igfbp5	0.713673	8.32865	794.63	7.93729e-175	2.29597e-172
14208	Itga7	-1.11761	4.16359	792.744	2.04063e-174	5.82612e-172
15998	Ccl11	0.825509	4.89218	789.021	1.31586e-173	3.7087e-171
12183	Upk1b	-1.88302	3.03305	788.521	1.69005e-173	4.70304e-171
18303	Rgs16	-0.691264	5.85205	773.201	3.62018e-170	9.94825e-168
20366	Col14a1	0.568062	6.92874	770.115	1.69729e-169	4.60657e-167
19230	Glb1	0.656179	6.25854	770.044	1.75894e-169	4.71569e-167
20041	Errfi1	-0.582506	6.72443	766.734	9.22459e-169	2.44329e-166
12671	Serpinb6b	-1.63252	3.37318	757.264	1.05666e-166	2.76543e-164
12132	Olfml1	1.72515	2.98909	753.24	7.92323e-166	2.04923e-163
21175	Ccn2	-0.72989	7.76724	742.24	1.95283e-163	4.99199e-161
19538	Tgtp2	-0.641125	6.4286	741.102	3.45301e-163	8.72541e-161
21915	Ftl1	0.667234	10.2517	729.797	9.91856e-161	2.47784e-158
14459	Adcyap1r1	-1.04105	4.27503	727.826	2.65987e-160	6.57018e-158
17867	Mx2	-0.69428	5.65515	727.605	2.97193e-160	7.25942e-158
17804	Tgm2	-0.657163	5.63003	723.906	1.89408e-159	4.57576e-157
17078	Tenm4	1.04735	5.32052	722.44	3.94565e-159	9.4284e-157
21818	Igfbp4	0.624268	9.34922	719.035	2.17041e-158	5.13058e-156
20588	Mical2	-0.683674	7.11904	716.689	7.02592e-158	1.64317e-155
16055	Arhgap20	0.843136	4.90908	702.091	1.04942e-154	2.42848e-152
19430	Gpnmb	0.599985	6.35804	696.955	1.37343e-153	3.14515e-151
18419	Tpbg	-0.642571	5.9016	686.346	2.78589e-151	6.31392e-149
19554	Slc1a5	0.577929	6.42482	682.536	1.87676e-150	4.21008e-148
18354	Raph1	-0.684936	5.87124	673.454	1.77206e-148	3.93506e-146
21760	Cxcl10	-0.667216	9.05507	669.296	1.42142e-147	3.12485e-145
16465	Igfbp2	0.75425	5.07112	667.224	4.01064e-147	8.7297e-145
16665	Il6	-0.69363	5.16858	652.548	6.23559e-144	1.34395e-141
17071	Mcam	-0.829242	5.33348	652.52	6.32457e-144	1.3499e-141
13608	Fmo1	1.1292	3.86316	652.147	7.62382e-144	1.61156e-141
14996	Ngfr	-1.02832	4.50323	641.082	1.94349e-141	4.06911e-139
17752	Mdk	0.653508	5.60078	634.784	4.55263e-140	9.44198e-138
20155	Has2	-0.576391	6.79275	633.84	7.30388e-140	1.50064e-137
18066	Chl1	0.641286	5.73123	633.573	8.35136e-140	1.69997e-137
16320	Cyb5r4	0.806257	5.01233	629.077	7.93558e-139	1.60051e-136
16319	Cyb5r4	0.806257	5.01233	628.973	8.36069e-139	1.67092e-136
13420	Thsd4	-1.14311	3.78533	622.748	1.88819e-137	3.73963e-135
20070	Angptl4	0.543052	6.72876	622.276	2.39223e-137	4.69561e-135
21554	Itm2a	0.599576	8.44266	618.841	1.33638e-136	2.59991e-134
19200	Vegfd	0.614722	6.24561	617.456	2.6737e-136	5.15603e-134
20624	Fndc1	0.551352	7.13197	602.298	5.29525e-133	1.01227e-130
18786	Pfkp	-0.547796	6.06194	602.036	6.03911e-133	1.14451e-130
21165	Rpl35a	0.550795	7.73044	597.116	7.09899e-132	1.33388e-129
21816	Gas6	0.540225	9.34797	584.471	3.99553e-129	7.44387e-127
21224	Dclk1	0.561229	7.82651	580.37	3.1166e-128	5.75759e-126
11983	Col4a6	-1.59014	2.89545	574.81	5.0469e-127	9.24592e-125
21497	Loxl3	-0.613281	8.33133	574.792	5.09274e-127	9.25279e-125
21678	Mxra8	0.561459	8.74082	573.026	1.23325e-126	2.22228e-124
12579	Aph1b	1.21129	3.30664	570.966	3.46131e-126	6.18646e-124
21929	Spp1	-0.539035	10.3959	564.699	7.98726e-125	1.41606e-122
20345	Parp3	0.605195	6.91247	561.737	3.52125e-124	6.19289e-122
18772	Steap3	0.515724	6.04264	561.167	4.68506e-124	8.17431e-122
19799	Tm4sf1	-0.495059	6.58687	560.374	6.96906e-124	1.20636e-121
13687	Pamr1	1.1195	3.89851	559.519	1.06989e-123	1.83754e-121
16119	Ndrg2	-0.706996	4.94259	557.372	3.13611e-123	5.34452e-121
20222	Cemip	0.533391	6.82827	557.145	3.5138e-123	5.9421e-121
21438	Scd1	-0.537463	8.21561	555.738	7.10945e-123	1.19309e-120
18005	Sorbs2	0.742121	5.70374	552.931	2.8993e-122	4.82866e-120
19890	Ctsk	0.576471	6.62734	550.592	9.35891e-122	1.54696e-119
21643	Rpl26	-0.565322	8.66825	546.56	7.05156e-121	1.15688e-118
11572	Chil1	-1.8224	2.58642	537.432	6.8245e-119	1.11133e-116
20428	Inhba	-0.608755	6.98823	536.004	1.39529e-118	2.25545e-116
17211	Htr2a	-0.666077	5.39406	535.258	2.02797e-118	3.25422e-116
21546	Aspn	0.547294	8.40608	534.483	2.99055e-118	4.76408e-116
10738	Gpm6a	-2.31503	1.77116	524.33	4.83601e-116	7.64855e-114
20402	Zfp521	0.529192	6.95645	523.271	8.21922e-116	1.29065e-113
16122	Vnn1	-0.742396	4.94448	522.983	9.49679e-116	1.48069e-113
18887	Ptpn13	-0.54652	6.10634	521.79	1.72599e-115	2.67212e-113
14266	Cep162	0.930924	4.18091	515.845	3.39205e-114	5.21474e-112
16279	Cbr2	-0.697008	5.00872	513.968	8.68958e-114	1.32661e-111
13953	Syt13	1.12239	4.02708	513.719	9.84142e-114	1.4921e-111
9871	Zfp990	-7.26467	0.563335	513.576	1.05703e-113	1.59163e-111
14310	Mapkapk3	1.05435	4.1999	512.204	2.10267e-113	3.14457e-111
14648	Pth1r	0.827654	4.3454	512.086	2.23023e-113	3.31279e-111
20259	Hmga2	-0.5151	6.86939	510.042	6.20959e-113	9.16186e-111
13920	Draxin	1.03131	4.01154	502.897	2.22659e-111	3.26329e-109
11385	Ccl6	-1.74534	2.4437	500.512	7.35588e-111	1.07094e-108
19530	Thbd	-0.483973	6.42255	490.133	1.33344e-108	1.92858e-106
17007	Tmem26	0.703452	5.29232	483.748	3.26737e-107	4.69476e-105
11627	Zfp979	-1.77718	2.63732	477.697	6.77297e-106	9.66863e-104
18600	Kif1a	0.492708	5.96815	477.506	7.45614e-106	1.05752e-103
16030	Efs	0.706773	4.90354	476.161	1.46243e-105	2.0609e-103
19573	AW551984	0.518409	6.43489	475.271	2.28423e-105	3.19851e-103
21046	Csgalnact1	0.504606	7.57113	474.846	2.82718e-105	3.93371e-103
11941	Sema3e	-1.52145	2.86614	473.915	4.50593e-105	6.23008e-103
20831	Fmod	0.505686	7.3249	473.108	6.75212e-105	9.27741e-103
19674	Pfkfb3	-0.467021	6.51089	470.064	3.10297e-104	4.237e-102
18508	Adamtsl3	0.639899	5.9294	469.798	3.5461e-104	4.81218e-102
13634	Itga3	-1.10886	3.88347	468.503	6.78479e-104	9.15073e-102
19169	Ptprn	-0.527757	6.24519	462.062	1.71069e-102	2.29316e-100
18035	Slc9a3r1	-0.587362	5.73177	460.195	4.35936e-102	5.80825e-100
16730	Ctsc	-0.581894	5.19319	459.977	4.86372e-102	6.4412e-100
21928	Mmp2	0.499479	10.3725	459.604	5.8621e-102	7.71691e-100
15899	Kcne4	0.641814	4.85754	456.059	3.46389e-101	4.53275e-99
12587	Scara5	1.11131	3.31149	455.685	4.17693e-101	5.43347e-99
19856	Fat4	0.501063	6.61094	452.293	2.28587e-100	2.95604e-98
11915	Stk26	-1.38437	2.84874	451.379	3.61486e-100	4.64731e-98
19285	Ptgs1	-0.459663	6.29352	447.535	2.48023e-99	3.17008e-97
19113	Hk2	-0.490382	6.21282	445.776	5.98854e-99	7.60995e-97
13382	Aldh1a2	-0.892998	3.76555	444.173	1.33714e-98	1.68941e-96
17947	Mmd	-0.540989	5.68972	442.185	3.62219e-98	4.5503e-96
13984	Il33	0.865689	4.04274	441.462	5.20212e-98	6.49793e-96
15850	Ptgfr	0.754315	4.8384	432.837	3.92135e-96	4.87045e-94
18842	Dok1	-0.463735	6.08543	432.529	4.57578e-96	5.65135e-94
17806	Cryab	-0.543342	5.62992	432.336	5.04132e-96	6.19153e-94
11138	Smpd3	-1.78745	2.2141	429.911	1.69961e-95	2.07579e-93
11059	Marco	-1.9079	2.14258	428.896	2.82669e-95	3.43326e-93
14943	Mafb	0.724875	4.46648	428.782	2.99276e-95	3.61499e-93
18990	Anpep	0.476578	6.14396	428.145	4.11652e-95	4.94522e-93
21970	Igf2	0.483358	11.6368	427.281	6.3487e-95	7.58532e-93
17944	Cped1	0.536532	5.67909	422.391	7.36223e-94	8.74872e-92
14515	Akr1e1	0.768532	4.28699	416.884	1.16351e-92	1.37519e-90
19816	Gask1b	-0.411885	6.59379	415.155	2.7667e-92	3.25257e-90
19461	Sema3c	0.466418	6.37704	408.916	6.30965e-91	7.37826e-89
21532	Lrrc32	-0.5067	8.38931	406.578	2.03725e-90	2.36967e-88
15319	Slc25a20	0.697453	4.62848	405.863	2.91518e-90	3.37302e-88
11610	Adgre1	-1.44203	2.62526	405.477	3.53808e-90	4.07231e-88
11482	Calml4	-1.59932	2.51567	405.344	3.7807e-90	4.3289e-88
15480	F11r	-0.754996	4.70359	403.493	9.56152e-90	1.08912e-87
19588	Clca3a1	0.499467	6.44309	399.331	7.70163e-89	8.72745e-87
19324	Pdgfrl	-0.528487	6.31237	396.125	3.84167e-88	4.33103e-86
13885	Frem1	0.951291	3.99741	395.62	4.94864e-88	5.55055e-86
20873	Col8a2	0.52291	7.37378	394.368	9.26603e-88	1.03403e-85
17736	Cux1	-0.529172	5.60594	394.081	1.07002e-87	1.18804e-85
13668	Car9	-0.862941	3.89856	387.785	2.51254e-86	2.77566e-84
15995	Zfp991	0.882324	4.89164	385.732	7.0299e-86	7.72726e-84
19811	Plekho2	0.399918	6.58234	384.917	1.05801e-85	1.15718e-83
10811	Crb2	-2.33144	1.85623	384.261	1.46963e-85	1.59943e-83
16393	Rassf2	0.557052	5.04356	382.181	4.16896e-85	4.5148e-83
19777	Ltbp1	-0.412706	6.57284	379.165	1.89107e-84	2.03791e-82
11092	C1s2	-1.85529	2.16687	378.359	2.83234e-84	3.03737e-82
13733	Ptk2b	-0.818219	3.9405	377.099	5.32884e-84	5.68686e-82
18589	Spg21	0.434616	5.96236	375.992	9.28241e-84	9.85819e-82
21345	Capn6	0.435225	8.02667	375.125	1.43338e-83	1.51498e-81
18982	Pkdcc	0.427255	6.14088	373	4.15834e-83	4.37401e-81
21411	Nid2	0.443537	8.14728	371.335	9.58138e-83	1.00303e-80
17457	Slc39a10	-0.55535	5.49034	366.399	1.13856e-81	1.18626e-79
16931	Sspn	0.516899	5.26275	366.058	1.35038e-81	1.40032e-79
20494	Svil	0.456413	7.03128	363.976	3.83597e-81	3.95915e-79
11818	Cadm4	-1.43559	2.78694	363.95	3.88525e-81	3.99128e-79
21338	Plpp3	0.456853	8.01543	363.893	3.99811e-81	4.08812e-79
18304	Ier3	-0.486968	5.85069	363.861	4.06263e-81	4.13485e-79
10258	Hal	-2.85403	1.13412	362.517	7.97199e-81	8.07632e-79
14965	Syne2	-0.658429	4.48706	361.305	1.46368e-80	1.47603e-78
10968	Krt8	-1.70204	2.02794	360.964	1.7367e-80	1.74336e-78
18317	Cnn1	-0.49799	5.85681	359.484	3.64697e-80	3.64431e-78
21399	Crabp1	0.465772	8.12139	359.153	4.30518e-80	4.28259e-78
19978	Tln2	0.449358	6.67886	355.96	2.13481e-79	2.11403e-77
12569	Ptprv	-1.61499	3.30775	355.581	2.5814e-79	2.54482e-77
21429	Fbn2	0.601111	8.18178	354.828	3.76578e-79	3.69585e-77
11658	Mmp12	-1.41392	2.66318	354.08	5.47954e-79	5.35387e-77
12843	Nav2	-0.936465	3.47583	353.309	8.06272e-79	7.84296e-77
19255	Ddx3y	0.483619	6.27012	352.774	1.05446e-78	1.02121e-76
20998	Vegfa	-0.487747	7.53615	350.33	3.59071e-78	3.4622e-76
18554	Klf4	0.442218	5.94847	349.987	4.26529e-78	4.09467e-76
17818	Icam1	0.444697	5.62516	345.818	3.45098e-77	3.29854e-75
12046	Hemk1	-1.18233	2.94137	345.161	4.79527e-77	4.5636e-75
20215	Ahcy	-0.369091	6.83033	342.637	1.70017e-76	1.61106e-74
10962	Krt18	-1.80055	2.02104	341.957	2.39158e-76	2.2565e-74
18944	Crim1	-0.465023	6.12818	339.396	8.63629e-76	8.11368e-74
20759	Apod	0.723008	7.25704	337.574	2.15364e-75	2.01471e-73
17259	Dkk2	-0.557209	5.41045	336.976	2.90713e-75	2.70807e-73
12493	Shroom3	-1.05384	3.26059	334.769	8.79245e-75	8.15583e-73
14094	Itgbl1	0.850481	4.09815	334.419	1.04804e-74	9.68071e-73
11112	Mmp10	-1.68923	2.18804	332.892	2.25334e-74	2.0727e-72
13502	Fam110c	-0.857825	3.81945	331.719	4.05904e-74	3.71808e-72
18808	Uap1l1	0.408632	6.06022	330.192	8.72802e-74	7.96169e-72
20437	Ghr	0.428607	6.97975	329.437	1.27482e-73	1.15809e-71
21377	Steap4	0.423694	8.09096	327.567	3.25588e-73	2.94556e-71
13241	Hvcn1	0.858941	3.68713	326.538	5.45597e-73	4.91574e-71
13048	Galnt16	0.945132	3.57683	326.453	5.69216e-73	5.10761e-71
17256	Sox9	0.47445	5.40026	325.136	1.10202e-72	9.84826e-71
18656	Lgr4	0.443728	5.99258	324.636	1.41609e-72	1.26038e-70
12956	Uchl1	-0.811348	3.53727	323.006	3.20783e-72	2.84358e-70
18857	Tgtp1	-0.690845	6.09378	322.228	4.73727e-72	4.1825e-70
18142	Cd151	-0.412272	5.78022	320.629	1.05675e-71	9.29265e-70
13754	Ildr2	-0.768028	3.94908	320.081	1.39067e-71	1.21803e-69
15199	Lif	-0.596338	4.58575	319.456	1.90274e-71	1.65991e-69
18034	Oasl1	-0.440551	5.72948	316.462	8.54105e-71	7.4216e-69
19853	Me1	0.397733	6.60759	315.024	1.75677e-70	1.5205e-68
12623	Gsta4	-0.962056	3.34247	314.092	2.80363e-70	2.41706e-68
14892	Fabp4	-0.622323	4.45112	313.433	3.90272e-70	3.35146e-68
11664	Cilp	1.41433	2.6595	312.13	7.50321e-70	6.41831e-68
18425	Ifi207	-0.412246	5.90177	311.068	1.2782e-69	1.08914e-67
19137	Specc1	-0.421178	6.22326	310.061	2.11814e-69	1.79788e-67
19869	Cd276	0.370118	6.61861	309.83	2.37847e-69	2.01109e-67
20441	Il11ra1	0.38574	6.98248	309.582	2.69296e-69	2.26828e-67
18415	Rnf144a	0.43152	5.88938	309.226	3.22013e-69	2.70196e-67
14901	9930111J21Rik2	-0.647816	4.45425	308.464	4.71766e-69	3.94346e-67
10407	Akap5	-2.36875	1.34118	308.184	5.43053e-69	4.52215e-67
15058	Htatip2	0.633216	4.51763	307.076	9.46691e-69	7.8536e-67
12841	Ntn4	-0.86217	3.475	306.926	1.02047e-68	8.43383e-67
17262	Pdlim1	-0.50064	5.41305	306.879	1.04482e-68	8.60271e-67
21469	Tgfbr2	0.39321	8.26397	306.149	1.50697e-68	1.23617e-66
21071	Cxcl9	-0.494488	7.60731	305.455	2.13454e-68	1.74445e-66
18583	Hspb1	-0.447734	5.96963	303.571	5.49198e-68	4.4717e-66
18376	Crispld2	-0.538728	5.88042	301.504	1.54938e-67	1.25689e-65
20501	Abcc1	-0.381697	7.04589	301.463	1.58136e-67	1.27811e-65
14867	Parvb	-0.67167	4.44329	300.704	2.31415e-67	1.86353e-65
13566	Flt4	-0.817431	3.85068	300.528	2.52838e-67	2.02861e-65
14058	Serinc2	-0.677688	4.08704	297.734	1.02691e-66	8.20927e-65
21405	Bnip3	-0.401039	8.15141	297.668	1.06151e-66	8.45518e-65
18430	H1f2	0.450437	5.8965	296.011	2.43733e-66	1.93438e-64
11144	Acod1	-1.41929	2.21866	295.861	2.62774e-66	2.078e-64
13106	Osr2	0.845753	3.61542	294.964	4.12067e-66	3.24691e-64
13040	Tmod2	0.804096	3.57419	294.473	5.27123e-66	4.13867e-64
12795	Cdh10	-0.851945	3.44671	293.264	9.66879e-66	7.56436e-64
18399	Hgf	-0.390363	5.88922	291.675	2.14624e-65	1.67315e-63
11369	Plscr4	1.42541	2.42638	291.276	2.62191e-65	2.03676e-63
12331	Adh1	1.03811	3.13293	289.77	5.57942e-65	4.31895e-63
16907	Arsi	0.447957	5.25454	289.345	6.90589e-65	5.32699e-63
11567	Unc13a	-1.21111	2.58252	288.633	9.87241e-65	7.58864e-63
15937	Cyp26b1	-0.513438	4.87934	288.275	1.18144e-64	9.04977e-63
14432	Fxyd6	0.733156	4.25655	287.76	1.53003e-64	1.16792e-62
14663	Pdzd2	-0.632129	4.36053	287.42	1.81445e-64	1.38024e-62
17253	Fam43a	0.46752	5.39834	287.161	2.06562e-64	1.56588e-62
18387	Crlf1	-0.481088	5.88591	286.946	2.30127e-64	1.73852e-62
10890	Tmem108	-1.80507	1.95166	286.45	2.95163e-64	2.22221e-62
15129	Epha2	-0.580408	4.55951	284.431	8.12691e-64	6.09768e-62
21601	Svep1	0.386903	8.5583	282.893	1.75852e-63	1.31494e-61
15743	Dhrs3	-0.522611	4.80343	282.547	2.0923e-63	1.55923e-61
20879	Gfra1	0.460373	7.37852	282.472	2.17207e-63	1.6132e-61
14511	Npr3	-0.761573	4.29501	281.453	3.62169e-63	2.68078e-61
17336	Deptor	0.43146	5.43141	281.432	3.66104e-63	2.70082e-61
11711	Cadm1	-1.16956	2.7037	280.874	4.84299e-63	3.56081e-61
19808	Dapk1	0.343155	6.58233	280.539	5.72999e-63	4.19894e-61
12513	Kng2	-0.870368	3.27586	278.738	1.4146e-62	1.03317e-60
21622	Ccdc80	0.383595	8.60605	278.535	1.5661e-62	1.14004e-60
12760	Frzb	-0.794637	3.42509	276.224	4.99544e-62	3.62442e-60
18949	Gas7	0.456887	6.12211	275.633	6.71986e-62	4.85952e-60
12111	Cyp2f2	1.0153	2.97972	274.827	1.00668e-61	7.25604e-60
15806	Hmgn3	0.549562	4.82336	274.798	1.0216e-61	7.33947e-60
16537	Isyna1	-0.511581	5.11516	273.948	1.56509e-61	1.12074e-59
16944	Dusp7	0.460624	5.26832	273.61	1.85369e-61	1.3231e-59
20590	Sesn3	0.407424	7.10651	272.365	3.46322e-61	2.46393e-59
21243	Cdon	0.364847	7.86125	270.971	6.97178e-61	4.94412e-59
11277	Pcdh20	-1.28224	2.3339	270.167	1.04338e-60	7.37545e-59
18246	Cdo1	0.478358	5.81802	270.147	1.05429e-60	7.42868e-59
13637	Mpeg1	-0.712971	3.88188	268.962	1.9108e-60	1.34208e-58
13043	Lysmd2	-0.7614	3.58105	268.641	2.24402e-60	1.5711e-58
19155	Lbp	0.35517	6.22875	268.561	2.33621e-60	1.63045e-58
13534	Sh3bgrl2	0.692507	3.82687	268.549	2.35054e-60	1.63526e-58
17882	Prrx2	0.445483	5.64893	267.739	3.52983e-60	2.44794e-58
15746	Clec11a	0.572879	4.79712	267.485	4.00975e-60	2.77203e-58
14284	Stbd1	-0.648371	4.19727	267.094	4.87726e-60	3.36118e-58
19727	Tes	-0.350928	6.54538	266.959	5.22147e-60	3.58715e-58
20880	Dchs1	0.412278	7.37925	266.67	6.03565e-60	4.13357e-58
21940	Col6a3	0.367832	10.5362	266.41	6.87517e-60	4.6939e-58
18960	Slco3a1	-0.353547	6.13834	266.389	6.94892e-60	4.72957e-58
14176	Slpi	-0.667485	4.14272	265.185	1.27189e-59	8.63003e-58
16263	Tpd52	-0.5126	5	263.66	2.73337e-59	1.84894e-57
21317	Ifi204	-0.397439	7.98416	263.21	3.42579e-59	2.3102e-57
19132	Cmpk2	-0.483378	6.21937	262.398	5.14977e-59	3.46216e-57
16620	Nt5e	-0.664235	5.15349	258.77	3.1822e-58	2.13285e-56
17344	Egln3	-0.638135	5.44682	258.204	4.22713e-58	2.82459e-56
13606	Abhd14a	0.688014	3.86361	255.139	1.96811e-57	1.31112e-55
14638	Lonrf1	0.593307	4.3428	254.561	2.63135e-57	1.74766e-55
10848	Pkhd1l1	-1.56664	1.89741	254.501	2.71151e-57	1.79548e-55
20270	Mfap2	0.372004	6.87316	254.085	3.3404e-57	2.20526e-55
11432	Dhdh	-1.11432	2.47408	251.702	1.10507e-56	7.27364e-55
17320	Sdk1	0.410166	5.42619	251.405	1.28255e-56	8.41659e-55
11852	Itih2	-1.13823	2.81099	250.671	1.85459e-56	1.21343e-54
21549	Gbp2	-0.361931	8.43196	250.154	2.40388e-56	1.56815e-54
10160	Podxl	-2.11788	1.02644	250.119	2.44603e-56	1.59093e-54
19476	Ebf1	0.346336	6.38837	249.612	3.15479e-56	2.04587e-54
20325	Zfhx4	0.319663	6.90234	248.856	4.61143e-56	2.9817e-54
21341	F2r	-0.359377	8.03033	248.783	4.78455e-56	3.08456e-54
19549	Pnpt1	-0.326918	6.43102	247.672	8.35388e-56	5.36993e-54
13103	Adra2a	-0.751895	3.62084	247.315	9.99488e-56	6.40605e-54
19412	Mmp23	0.411923	6.35179	246.563	1.45774e-55	9.31601e-54
18299	Hmga1b	-0.451385	5.84685	245.042	3.12942e-55	1.99412e-53
21128	Cp	-0.366095	7.68372	245.028	3.1515e-55	2.00239e-53
19658	Cdh3	-0.318481	6.49866	244.243	4.67186e-55	2.95983e-53
20288	Cmtm3	0.307447	6.88558	244.091	5.04394e-55	3.18638e-53
10603	Perp	-1.74461	1.61088	243.947	5.42264e-55	3.4158e-53
21325	Helz2	-0.351055	8.0073	242.866	9.3267e-55	5.85823e-53
11118	Tmem151a	-1.40849	2.1929	242.576	1.07878e-54	6.75666e-53
16276	Prrg3	0.459389	4.99853	241.599	1.76196e-54	1.10042e-52
11319	Tek	1.19584	2.37421	240.334	3.3259e-54	2.07129e-52
19609	Ifi47	-0.34516	6.46471	240.095	3.75049e-54	2.32912e-52
16662	Rspo2	0.431773	5.15895	239.871	4.19585e-54	2.59835e-52
14255	Slc40a1	0.571349	4.17689	239.332	5.49947e-54	3.39608e-52
14306	Stc2	-0.592705	4.2066	239.093	6.20184e-54	3.81764e-52
19417	Adamts7	-0.335867	6.36191	239.088	6.21687e-54	3.81764e-52
21440	Lgi2	0.345482	8.20568	238.399	8.78669e-54	5.38068e-52
21608	Sulf2	0.372677	8.57093	238.074	1.03449e-53	6.31728e-52
19640	Itprip	-0.373997	6.48686	237.418	1.43783e-53	8.75603e-52
19902	Col4a5	-0.305635	6.6416	236.93	1.8367e-53	1.11542e-51
17073	Alas1	0.437315	5.32329	236.79	1.97127e-53	1.19384e-51
12461	Fgd3	-0.839111	3.23476	236.278	2.54891e-53	1.53943e-51
11137	Cxcl3	-1.23657	2.21159	236.084	2.80957e-53	1.69221e-51
20100	Cacna1g	0.326051	6.7498	236.039	2.87413e-53	1.72636e-51
19308	Galnt17	0.355835	6.29668	235.266	4.2357e-53	2.53727e-51
18880	Cd2ap	-0.336937	6.10044	234.637	5.80811e-53	3.46971e-51
9524	Apoc1	-3.587	0.0194945	234.437	6.42422e-53	3.82737e-51
21087	Fam162a	-0.385203	7.63102	234.152	7.40978e-53	4.40261e-51
17671	Tbc1d23	-0.399774	5.58105	233.631	9.62918e-53	5.70587e-51
15015	C1qtnf7	0.613934	4.50011	233.359	1.10336e-52	6.52053e-51
16654	Gdf10	0.447221	5.15762	233.345	1.1114e-52	6.55042e-51
13549	Stxbp2	-0.737165	3.84379	233.064	1.27966e-52	7.52196e-51
14761	Srgap1	0.539216	4.3908	231.9	2.29583e-52	1.34591e-50
14922	Adamtsl4	0.53511	4.45652	230.588	4.43679e-52	2.59411e-50
15413	Nrn1	-0.486858	4.67372	229.866	6.37588e-52	3.71797e-50
14066	Dmrt2	0.657561	4.08303	229.682	6.99331e-52	4.06722e-50
12416	Tmtc1	0.894149	3.19613	227.371	2.23183e-51	1.29458e-49
20589	Filip1l	-0.350255	7.11576	227.212	2.41784e-51	1.39879e-49
20157	Hmox1	0.30262	6.78346	226.606	3.27722e-51	1.89098e-49
20071	Acsl4	-0.333279	6.73937	226.338	3.75054e-51	2.15843e-49
19054	H2-T10	-0.3679	6.17838	226.197	4.02392e-51	2.30971e-49
9693	Unc13c	-2.81065	0.268522	224.839	7.95857e-51	4.55628e-49
21641	Itga5	-0.368046	8.66142	224.003	1.21125e-50	6.91641e-49
21614	Atf5	0.36853	8.58185	223.681	1.42427e-50	8.11169e-49
14528	Mpp2	-0.550487	4.30049	223.626	1.464e-50	8.31642e-49
17433	Cavin2	-0.464264	5.48098	223.572	1.50375e-50	8.52021e-49
18848	Setbp1	0.336866	6.07934	222.824	2.18961e-50	1.23744e-48
18615	Gnb4	-0.360695	5.98171	222.778	2.24105e-50	1.26326e-48
11925	Vat1l	-1.07025	2.85419	222.379	2.73856e-50	1.53975e-48
17813	Slc1a3	0.38867	5.62454	222.208	2.98348e-50	1.67319e-48
14659	Trim66	0.537329	4.3516	222.198	2.99929e-50	1.67777e-48
11899	Gpr39	-1.32087	2.8401	221.886	3.50788e-50	1.95729e-48
21262	Parp14	-0.341289	7.90219	221.791	3.67984e-50	2.04804e-48
19912	Rassf8	0.321007	6.6417	221.165	5.03818e-50	2.79695e-48
20150	Srpx	0.317954	6.78025	220.991	5.49748e-50	3.04424e-48
15259	Alcam	-0.561005	4.61305	220.785	6.09658e-50	3.36752e-48
10085	Adamts17	2.15895	0.914723	220.05	8.82098e-50	4.86016e-48
14766	Csrnp1	-0.629442	4.39846	219.741	1.03022e-49	5.66211e-48
21477	Ifit3b	-0.339132	8.28746	216.877	4.34105e-49	2.37989e-47
11581	Krt19	-1.04285	2.59669	216.682	4.78835e-49	2.61858e-47
10704	Krt7	-1.48785	1.73021	216.155	6.23997e-49	3.40396e-47
14930	Uty	0.550949	4.46008	216.042	6.60444e-49	3.59386e-47
21587	Csrp1	-0.377599	8.54234	216.004	6.73048e-49	3.6534e-47
11179	Sox10	-1.21711	2.24764	215.316	9.50788e-49	5.1483e-47
15210	Ciapin1	-0.515849	4.58919	214.964	1.13476e-48	6.12938e-47
21155	Slfn9	-0.340863	7.72832	214.668	1.31646e-48	7.09339e-47
10645	Tmem88	-1.62621	1.66718	214.284	1.59684e-48	8.5831e-47
16670	Shc2	0.415602	5.16131	212.937	3.14198e-48	1.68472e-46
13882	Cacna1a	0.601043	3.9983	212.816	3.33765e-48	1.78528e-46
20381	Nfkbiz	-0.309726	6.95077	212.507	3.89878e-48	2.08036e-46
15409	Gata6	-0.529215	4.67316	212.055	4.89148e-48	2.60373e-46
14983	Eno3	-0.544586	4.49579	211.712	5.81192e-48	3.08622e-46
17622	Chst2	-0.394142	5.55955	210.517	1.05966e-47	5.61339e-46
20290	Lpar1	0.289289	6.88637	209.883	1.45706e-47	7.69999e-46
13032	St6gal1	-0.667906	3.57695	209.831	1.4957e-47	7.88523e-46
14167	Comp	0.573717	4.13015	209.366	1.88873e-47	9.93348e-46
11856	Nnat	-0.925547	2.81157	209.356	1.89804e-47	9.95862e-46
10098	Myo5b	-2.07114	0.94005	209.109	2.14925e-47	1.12498e-45
21856	Stat1	-0.320846	9.60047	208.734	2.59493e-47	1.35503e-45
19378	Lgalsl	0.313004	6.33506	208.444	3.00125e-47	1.56349e-45
12361	Kng1	-0.893806	3.16316	208.265	3.28344e-47	1.70646e-45
17364	Rgma	0.393967	5.44629	207.373	5.14063e-47	2.66537e-45
11293	Chrdl1	1.12838	2.34982	207.285	5.37175e-47	2.77865e-45
18003	Irs1	0.385974	5.70699	206.176	9.37976e-47	4.84048e-45
19995	Slfn2	-0.379515	6.69657	205.625	1.23743e-46	6.37089e-45
17795	Dysf	-0.356273	5.62631	205.385	1.39553e-46	7.16807e-45
17086	Pcdhgb6	0.384903	5.3288	203.564	3.48457e-46	1.78566e-44
19094	Tspan11	0.332937	6.19507	203.405	3.77423e-46	1.9296e-44
15342	Rab3il1	0.640139	4.63755	202.557	5.78042e-46	2.94841e-44
19000	Trib3	0.437597	6.1502	200.354	1.74847e-45	8.89778e-44
18714	Tlr3	-0.310079	6.02118	200.128	1.95864e-45	9.94426e-44
12422	Bcar3	-0.802044	3.20389	199.817	2.28947e-45	1.15972e-43
21901	Dcn	0.322618	10.0828	198.46	4.52855e-45	2.28863e-43
13372	Fap	-0.614167	3.75772	198.388	4.69506e-45	2.36734e-43
14343	Sh3rf1	-0.548388	4.22508	198.127	5.35324e-45	2.69304e-43
19563	Akt1s1	0.338475	6.43338	197.912	5.96201e-45	2.99244e-43
21582	Fbln5	0.352988	8.52667	197.148	8.75397e-45	4.38376e-43
10916	Frmd4b	-1.26195	1.97259	197.004	9.40981e-45	4.70148e-43
21362	Asah1	0.321321	8.06095	196.789	1.04867e-44	5.22765e-43
12271	Lipg	-0.841317	3.09463	196.211	1.40167e-44	6.97159e-43
21815	Tmsb4x	-0.326589	9.36015	195.961	1.58937e-44	7.88727e-43
14027	Fhdc1	-0.552844	4.07362	195.112	2.43507e-44	1.20569e-42
19986	Impact	0.318944	6.68465	194.423	3.44291e-44	1.70087e-42
11697	Irf5	-1.01535	2.69395	194.29	3.68163e-44	1.81473e-42
18936	Sipa1l2	-0.370262	6.12365	193.884	4.51392e-44	2.22e-42
21217	Gvin2	-0.45455	7.83201	193.626	5.13803e-44	2.52131e-42
19444	Anxa3	-0.317499	6.37779	193.196	6.37852e-44	3.12306e-42
13209	Dusp4	-0.588485	3.67951	192.312	9.9446e-44	4.85827e-42
21817	C3	0.302549	9.35269	191.831	1.26686e-43	6.17531e-42
20695	Dkk3	0.320615	7.20316	190.85	2.07441e-43	1.00893e-41
20010	Herc6	-0.332745	6.70532	190.581	2.37365e-43	1.15193e-41
16754	Cilk1	0.385847	5.19431	190.436	2.55338e-43	1.23642e-41
17235	Osr1	0.359793	5.39426	190.321	2.70609e-43	1.30749e-41
12900	Shroom2	-0.667558	3.5075	190.072	3.06579e-43	1.47803e-41
12386	Ifi208	-0.713805	3.17928	189.992	3.19145e-43	1.53525e-41
11210	Cdh19	-1.34994	2.27467	189.56	3.96521e-43	1.9033e-41
14037	Zfp992	0.58788	4.07249	189.492	4.10417e-43	1.96571e-41
13706	Ereg	-0.664771	3.92022	189.267	4.59467e-43	2.19585e-41
19335	Glce	0.316009	6.30724	189	5.25429e-43	2.50565e-41
21892	Ifit3	-0.306599	9.94006	188.261	7.61803e-43	3.62499e-41
15847	Tro	-0.501016	4.84649	187.653	1.03406e-42	4.90988e-41
21216	Slc16a3	-0.395313	7.82723	187.473	1.132e-42	5.36333e-41
13786	Apba1	0.590627	3.95722	187.439	1.15156e-42	5.44429e-41
12816	Ggt5	0.738608	3.45311	186.65	1.71224e-42	8.07767e-41
20190	Ssc5d	0.274773	6.80734	186.313	2.02844e-42	9.54888e-41
13821	C1qtnf12	0.637979	3.97508	185.974	2.40563e-42	1.13003e-40
14521	Ldb2	0.520817	4.29157	185.808	2.614e-42	1.22529e-40
16649	Tbx18	0.419878	5.15657	185.355	3.28262e-42	1.53543e-40
11488	Plp1	-1.2308	2.51903	185.306	3.36549e-42	1.57085e-40
8839	Zfp985	-7.33265	-0.973516	184.605	4.78666e-42	2.22945e-40
16924	Ckb	-0.382092	5.26713	184.577	4.85338e-42	2.25574e-40
20702	Igf1	0.340061	7.21048	184.103	6.16185e-42	2.85785e-40
16431	Enpp1	-0.410713	5.06877	184.004	6.47461e-42	2.99659e-40
19154	Pcbp4	-0.29511	6.23517	182.392	1.4562e-41	6.72544e-40
17143	Ehd4	-0.371349	5.36271	182.065	1.71633e-41	7.91023e-40
13592	Etv4	-0.554195	3.85795	181.396	2.40183e-41	1.10464e-39
19712	Ddr1	-0.290927	6.53726	180.482	3.80312e-41	1.74546e-39
13266	Serpina3i	-0.614731	3.70383	179.951	4.96838e-41	2.27552e-39
20775	Fzd1	0.316321	7.27904	179.905	5.08306e-41	2.3232e-39
11769	Ndnf	0.919469	2.74779	178.941	8.25455e-41	3.7649e-39
9764	Amdhd1	-2.47412	0.398646	178.831	8.72416e-41	3.97085e-39
15939	Nabp1	-0.446627	4.87919	178.488	1.03627e-40	4.70688e-39
15862	Kdm5d	0.489724	4.84437	177.461	1.73684e-40	7.87271e-39
20512	Sdc4	-0.356614	7.05702	177.434	1.76089e-40	7.9653e-39
18062	Add3	0.315534	5.73261	177.391	1.79948e-40	8.12315e-39
17350	Gbp5	-0.412147	5.44665	177.081	2.10233e-40	9.47085e-39
14673	Ecscr	0.47739	4.35874	176.698	2.54872e-40	1.14583e-38
13128	Agtr1a	0.720519	3.62726	176.691	2.55842e-40	1.14784e-38
18340	Ntn1	0.399097	5.85744	176.673	2.58183e-40	1.15599e-38
21935	Cxcl12	0.286814	10.4997	175.665	4.28498e-40	1.91466e-38
10908	Lcp1	-1.45801	1.96356	175.041	5.86426e-40	2.61501e-38
18712	Btg2	-0.306953	6.02067	174.767	6.73004e-40	2.995e-38
20763	Itsn1	0.298715	7.26693	174.504	7.68454e-40	3.41287e-38
19164	Stxbp1	-0.310639	6.24068	174.376	8.19214e-40	3.63097e-38
16819	Speg	-0.432766	5.22521	174.355	8.27865e-40	3.66193e-38
19026	Hmga1	-0.354021	6.16841	174.1	9.41107e-40	4.15448e-38
20031	Plpp1	0.268132	6.70966	174.096	9.43191e-40	4.15533e-38
19894	P4ha3	0.304457	6.63187	174.09	9.4602e-40	4.15946e-38
19013	Gtf2h1	0.32893	6.15526	173.781	1.10526e-39	4.84991e-38
16485	Gas2	0.377185	5.08636	173.458	1.29982e-39	5.69226e-38
15569	Fstl3	-0.51906	4.73569	173.139	1.526e-39	6.66949e-38
19004	Lifr	0.401322	6.15206	172.565	2.03722e-39	8.88615e-38
18588	C4b	0.47778	5.962	172.373	2.2431e-39	9.76482e-38
11380	Adam8	-1.01177	2.43947	172.114	2.55528e-39	1.11018e-37
19051	Reck	0.284362	6.17049	171.825	2.95564e-39	1.28159e-37
11893	Pde1b	-0.787896	2.83491	171.262	3.92157e-39	1.69708e-37
13329	Spata13	-0.649403	3.73945	170.789	4.97549e-39	2.14894e-37
19739	Hjurp	-0.318064	6.55158	170.733	5.11732e-39	2.20587e-37
19738	Hjurp	-0.318064	6.55158	170.705	5.19064e-39	2.23309e-37
14923	Slc6a17	-0.454293	4.46301	170.687	5.2369e-39	2.24859e-37
21980	Col3a1	0.301799	13.2977	170.281	6.42335e-39	2.75265e-37
21519	Irgm1	-0.305579	8.35404	170.136	6.91105e-39	2.95588e-37
19813	Man2b1	0.289375	6.5853	170.049	7.21814e-39	3.08123e-37
12703	Phf11b	-0.622544	3.38826	168.746	1.3898e-38	5.9212e-37
21839	Pgam1	-0.29486	9.48372	168.477	1.59138e-38	6.7669e-37
10727	Foxd1	-1.32749	1.7525	168.305	1.73491e-38	7.36297e-37
15651	Zfp36	-0.414137	4.77027	168.198	1.83139e-38	7.75747e-37
20554	Gbp7	-0.285694	7.08812	167.451	2.66617e-38	1.12717e-36
19846	Lrrc17	0.295772	6.6048	167.126	3.13915e-38	1.32459e-36
20170	Ephb3	0.283877	6.79497	167.027	3.29936e-38	1.38952e-36
20995	Sorcs2	0.317031	7.52277	166.994	3.35554e-38	1.41048e-36
19376	Adamts9	-0.331163	6.34083	166.69	3.90992e-38	1.64037e-36
10314	Gjb3	-1.61847	1.20639	166.569	4.15462e-38	1.73972e-36
20486	Hs6st1	0.29039	7.02364	166.464	4.38086e-38	1.83097e-36
9534	Chst8	-2.62196	0.0258293	166.289	4.78297e-38	1.99523e-36
12941	Gjb2	0.580615	3.52541	166.243	4.8956e-38	2.03835e-36
11891	Moxd1	-0.805827	2.83333	165.936	5.71234e-38	2.37392e-36
21297	Unc5b	-0.323731	7.95611	165.466	7.23614e-38	3.0015e-36
11729	Rnf128	-0.932006	2.71769	165.397	7.49082e-38	3.10128e-36
21313	Pakap	-0.309346	7.97743	165.333	7.7356e-38	3.19211e-36
10106	Ppp2r2b	-1.76406	0.952002	165.332	7.73923e-38	3.19211e-36
17048	Lpar4	0.380753	5.31378	165.321	7.78433e-38	3.2047e-36
17590	Galnt18	0.350966	5.5396	165.041	8.95926e-38	3.6815e-36
10676	Coch	-1.34531	1.70307	164.647	1.0926e-37	4.48129e-36
16887	Penk	0.410739	5.24824	164.512	1.16904e-37	4.78586e-36
21804	Msn	-0.286447	9.29604	164.505	1.17327e-37	4.79425e-36
18268	Cdkn2b	0.328996	5.82454	164.218	1.35534e-37	5.52799e-36
19825	Dnm1	0.280209	6.5949	164.171	1.38786e-37	5.65014e-36
13215	Adgrd1	0.612915	3.67642	163.906	1.58602e-37	6.44493e-36
20968	Pnp	-0.287175	7.50261	163.765	1.70285e-37	6.9069e-36
19835	Il1rl2	0.280574	6.60008	163.492	1.95271e-37	7.90576e-36
16428	Ptprk	-0.423464	5.06785	162.425	3.34104e-37	1.35017e-35
21656	P4ha2	-0.362611	8.70064	162.259	3.63198e-37	1.46506e-35
19610	Uba7	-0.413009	6.46571	162.235	3.67554e-37	1.47991e-35
18500	Plekhb2	-0.359332	5.93477	161.904	4.34123e-37	1.74474e-35
11483	Rap1gap2	-1.03308	2.51534	161.778	4.62473e-37	1.8553e-35
14362	Iqgap2	0.514869	4.22695	161.703	4.80401e-37	1.92371e-35
11409	Cybb	-0.952173	2.45733	161.43	5.51206e-37	2.20322e-35
21278	Adamts2	0.310052	7.91802	161.296	5.89488e-37	2.35196e-35
15367	Arsj	0.424692	4.64968	160.509	8.76007e-37	3.48879e-35
14398	Abca9	0.482115	4.2451	160.079	1.08728e-36	4.32238e-35
20011	Triobp	-0.266253	6.7064	159.673	1.33367e-36	5.29229e-35
21330	Neo1	0.292186	8.01173	159.589	1.39111e-36	5.51032e-35
21967	Actg1	-0.291745	11.5397	159.506	1.45101e-36	5.73723e-35
20989	Igtp	-0.288114	7.52457	159.395	1.53434e-36	6.05583e-35
10387	Erv3	-1.75793	1.3133	159.388	1.53916e-36	6.06398e-35
11247	Adh7	1.0066	2.30561	158.618	2.26804e-36	8.91961e-35
18111	Cx3cl1	-0.337909	5.76467	158.356	2.5871e-36	1.01562e-34
16170	Ikbke	-0.391211	4.96005	158.105	2.9359e-36	1.1505e-34
21535	Adamts5	0.289388	8.38039	157.974	3.13574e-36	1.22662e-34
9440	Luzp2	-2.60893	-0.098527	157.775	3.46595e-36	1.35338e-34
17411	Plekhf1	0.320071	5.46525	157.421	4.14245e-36	1.61467e-34
19483	Epha3	0.282276	6.39174	157.318	4.36128e-36	1.69696e-34
21676	Anxa1	-0.286824	8.74624	156.634	6.15471e-36	2.39055e-34
19763	Smoc2	0.263395	6.55562	156.625	6.18232e-36	2.39704e-34
17596	Tnfrsf23	-0.307362	5.54843	156.175	7.75192e-36	3.00032e-34
11561	Epha1	-0.886023	2.58025	155.33	1.1859e-35	4.58187e-34
16771	Prickle2	0.339038	5.20181	155.166	1.2879e-35	4.96724e-34
14574	Lrrn4cl	0.482618	4.31808	154.762	1.57846e-35	6.07719e-34
11921	Ntrk2	0.829802	2.84733	154.551	1.75536e-35	6.74649e-34
20606	Hmgcr	-0.28915	7.12599	154.395	1.89827e-35	7.283e-34
11344	Lrrc4c	-0.939116	2.4091	154.377	1.91605e-35	7.3384e-34
21213	Fads2	-0.275981	7.81993	154.004	2.31182e-35	8.82596e-34
21209	Niban1	0.297878	7.79647	154.003	2.31248e-35	8.82596e-34
14539	Ptch1	-0.489794	4.30599	153.582	2.85771e-35	1.0888e-33
20703	Eif2s3x	-0.293828	7.21836	153.013	3.80586e-35	1.44754e-33
20177	Tnk2	-0.263167	6.80513	152.766	4.30931e-35	1.6362e-33
18951	Epha4	0.292861	6.12614	152.417	5.13755e-35	1.94731e-33
21137	Cbx6	0.295962	7.68673	152.259	5.56169e-35	2.10444e-33
9232	Ivl	-2.98614	-0.428517	151.857	6.80867e-35	2.57185e-33
10286	Rspo1	-1.68395	1.16293	151.696	7.3842e-35	2.78446e-33
13826	Kcnab1	-0.551424	3.98413	151.58	7.82869e-35	2.94702e-33
20418	Rxra	0.268077	6.97084	151.374	8.68191e-35	3.26262e-33
21849	Tagln	-0.315084	9.52134	151.313	8.9541e-35	3.35916e-33
21167	Slc2a1	-0.332422	7.74927	151.263	9.18079e-35	3.43834e-33
17268	Mmp9	-0.393909	5.41505	151.229	9.34042e-35	3.49217e-33
11170	L1cam	-0.929863	2.24105	150.552	1.31285e-34	4.90013e-33
21184	Lhfpl2	0.277781	7.76982	150.536	1.32383e-34	4.93272e-33
17486	Rbpms	-0.364093	5.50414	150.438	1.39092e-34	5.17394e-33
18505	Samd4	-0.290444	5.9356	149.978	1.7528e-34	6.50903e-33
20279	Fgf2	-0.252317	6.88656	149.529	2.19727e-34	8.14584e-33
18816	Amot	0.275486	6.06414	149.483	2.24892e-34	8.32327e-33
20934	Parp12	-0.27857	7.45381	149.097	2.73087e-34	1.009e-32
10480	Ccl3	-1.61263	1.44793	149.09	2.74047e-34	1.01085e-32
16316	Zfpm1	-0.347176	5.02073	148.558	3.58278e-34	1.31933e-32
19969	Pcdh18	0.271199	6.67588	148.35	3.97773e-34	1.46231e-32
12831	Pcdh1	-0.623424	3.46968	148.314	4.04961e-34	1.48625e-32
21365	Cpe	-0.273748	8.07496	148.253	4.17631e-34	1.5302e-32
21249	Tbc1d2b	0.28906	7.8726	148.091	4.5313e-34	1.6575e-32
9971	Mycn	-1.90403	0.732454	147.969	4.81813e-34	1.7595e-32
16286	Rasl11b	0.39773	5.00279	147.527	6.02051e-34	2.19494e-32
15700	Htra3	0.415413	4.77955	147.492	6.12463e-34	2.2292e-32
21570	Gvin1	-0.394372	8.50334	147.086	7.51533e-34	2.73086e-32
21962	Actb	-0.360377	11.2345	146.129	1.21637e-33	4.41266e-32
13527	Susd2	0.606217	3.82559	145.521	1.65222e-33	5.98391e-32
14747	Zfp984	0.460706	4.38786	145.47	1.6948e-33	6.12805e-32
15932	Pid1	0.361703	4.87116	145.456	1.70726e-33	6.16295e-32
21891	Pdgfra	0.271127	9.9257	145.127	2.01497e-33	7.26183e-32
14603	Uevld	0.461238	4.33008	145.07	2.07282e-33	7.45809e-32
11957	Ankrd1	-0.777524	2.87281	145.04	2.10482e-33	7.56085e-32
20347	Pik3r1	0.262688	6.91717	144.886	2.27413e-33	8.15569e-32
12634	Or2v1	-0.720166	3.34968	144.741	2.44711e-33	8.76177e-32
18716	Chst11	-0.314407	6.02193	144.511	2.7468e-33	9.81882e-32
19485	Scara3	0.26923	6.39355	143.989	3.57297e-33	1.27513e-31
10149	Gldn	-1.50485	1.00171	143.475	4.62679e-33	1.64855e-31
15947	Phlda1	-0.395996	4.88192	142.891	6.20926e-33	2.20881e-31
15567	Enpp4	-0.396929	4.73405	142.591	7.22119e-33	2.56463e-31
20560	Prdx5	-0.333481	7.09498	142.462	7.70746e-33	2.73291e-31
10470	Msr1	-1.52432	1.43959	142.387	8.00399e-33	2.83349e-31
21880	Col6a2	0.273531	9.82393	142.303	8.35075e-33	2.95149e-31
11329	Atf3	-0.963202	2.38879	142.026	9.59932e-33	3.38734e-31
20751	Slc7a5	0.269314	7.25733	141.943	1.00085e-32	3.52606e-31
13685	Slc27a6	0.5808	3.90105	141.901	1.02217e-32	3.59541e-31
18830	Atp10a	-0.298552	6.07864	141.835	1.05649e-32	3.71021e-31
17408	Ehbp1	0.306269	5.46441	141.179	1.47013e-32	5.1546e-31
21533	Vat1	0.270658	8.37897	140.812	1.76909e-32	6.19295e-31
21799	Flnb	-0.273632	9.26749	140.275	2.31805e-32	8.10174e-31
21897	Pgk1	-0.315046	10.0355	139.805	2.93678e-32	1.0248e-30
20309	Igdcc4	0.236227	6.89523	139.792	2.9554e-32	1.02966e-30
14553	Tll1	-0.513798	4.31518	139.49	3.44159e-32	1.19715e-30
20734	Ifit2	-0.424475	7.24955	139.334	3.72303e-32	1.293e-30
16870	1700025G04Rik	-0.385686	5.24729	139.245	3.89353e-32	1.35008e-30
10773	Fgf5	-1.09935	1.80954	138.809	4.84825e-32	1.67849e-30
17264	Stk38l	-0.303759	5.41181	138.635	5.29225e-32	1.82932e-30
21316	Znfx1	-0.277203	7.98161	138.543	5.54441e-32	1.91347e-30
13258	Aldoc	-0.579385	3.70075	137.812	8.01e-32	2.76006e-30
21437	Ccn1	-0.395153	8.21281	137.688	8.52893e-32	2.93427e-30
20495	Rsad2	-0.561212	7.04459	137.274	1.05059e-31	3.60877e-30
21689	Lama4	0.268526	8.77523	137.045	1.17888e-31	4.04315e-30
13150	Fosl1	-0.637583	3.64058	137.019	1.1946e-31	4.09068e-30
14336	Mmp17	-0.468645	4.22129	136.828	1.31471e-31	4.49496e-30
20138	Cpxm1	0.258328	6.76992	136.679	1.41728e-31	4.8381e-30
13459	Ucp2	-0.524246	3.79772	136.551	1.51164e-31	5.15222e-30
15641	Nhsl2	0.379904	4.75848	136.336	1.68494e-31	5.73402e-30
14635	Nudt19	0.462971	4.34248	135.898	2.10006e-31	7.13567e-30
11439	Ccrl2	-0.830137	2.4802	135.766	2.24497e-31	7.61626e-30
21320	Lum	0.263261	7.98193	135.599	2.4415e-31	8.27024e-30
20851	Pmp22	0.278584	7.34829	135.201	2.98428e-31	1.00933e-29
9852	Inpp4b	-1.8997	0.529186	134.894	3.48308e-31	1.17622e-29
20738	Ifih1	-0.278565	7.2488	134.094	5.21174e-31	1.75728e-29
10742	Fam78b	-1.11882	1.77476	134.079	5.25059e-31	1.76767e-29
20768	Arpc5	-0.264021	7.27814	133.75	6.19563e-31	2.08264e-29
9278	Mpzl2	-2.45929	-0.364924	132.885	9.58125e-31	3.21579e-29
12165	Ugt1a6b	-0.860281	3.01782	132.866	9.67309e-31	3.24167e-29
18237	Jdp2	0.295178	5.81583	132.664	1.07079e-30	3.58298e-29
11100	Nmnat3	0.959457	2.17225	132.527	1.14733e-30	3.83328e-29
18763	Usp40	0.271266	6.04018	131.49	1.93442e-30	6.45315e-29
19147	Pacs2	0.268031	6.22201	130.853	2.66655e-30	8.88202e-29
20811	Pgm1	-0.274997	7.31591	130.699	2.88125e-30	9.58267e-29
10156	Cgn	-1.46945	1.01336	130.65	2.95361e-30	9.8085e-29
19970	Mfap5	0.259607	6.67709	129.839	4.44412e-30	1.4736e-28
21844	Igf2r	0.262788	9.49768	129.61	4.98669e-30	1.65102e-28
18420	Dact1	0.269996	5.89304	129.567	5.09712e-30	1.68504e-28
21514	Nrp2	0.259815	8.33959	128.977	6.86047e-30	2.26457e-28
18198	Ppa1	-0.275718	5.80237	128.766	7.63232e-30	2.51557e-28
10475	C3ar1	-1.32328	1.44165	128.682	7.96086e-30	2.61993e-28
13532	Ccdc12	0.520876	3.82728	128.663	8.03712e-30	2.64108e-28
10294	Folr1	-1.5537	1.17305	128.413	9.1179e-30	2.99176e-28
12227	Aif1l	-0.620675	3.06893	128.268	9.8062e-30	3.21281e-28
10787	Rgs8	-1.18275	1.82096	128.216	1.00689e-29	3.29397e-28
21364	Colgalt1	0.266106	8.06352	128.009	1.11757e-29	3.65062e-28
15439	Cebpa	0.400018	4.68084	127.895	1.18346e-29	3.8601e-28
17941	Ak4	-0.302005	5.68453	127.861	1.20406e-29	3.92149e-28
13050	Pcdhga1	0.523609	3.58179	127.788	1.24881e-29	4.06123e-28
10557	Slitrk6	-1.16154	1.55545	127.757	1.26884e-29	4.12027e-28
10279	Gata4	-1.40124	1.15535	127.667	1.32738e-29	4.304e-28
17789	Clcn7	0.30368	5.61727	127.616	1.36197e-29	4.40967e-28
18480	Fgfrl1	0.270249	5.91942	127.432	1.49453e-29	4.83174e-28
10553	Gjb5	-1.37326	1.55022	127.278	1.61487e-29	5.2131e-28
10763	Prokr1	1.05561	1.79453	127.266	1.62447e-29	5.23641e-28
20248	Idi1	-0.256251	6.85476	126.963	1.89309e-29	6.09337e-28
21620	Gas1	0.248418	8.60136	126.835	2.01889e-29	6.48879e-28
14788	Pals2	-0.412248	4.40608	126.306	2.6356e-29	8.45853e-28
11136	Erbb3	-1.06794	2.21098	126.027	3.03337e-29	9.72092e-28
17443	Fam117b	-0.298585	5.48314	125.954	3.14617e-29	1.00678e-27
16217	Dpp7	0.339724	4.97213	125.731	3.52149e-29	1.12524e-27
13819	Cygb	0.574979	3.97552	125.393	4.17595e-29	1.33243e-27
17929	Mtss2	0.273431	5.67225	125.103	4.83263e-29	1.53972e-27
20766	Cdh2	-0.252091	7.27632	124.464	6.66694e-29	2.12107e-27
17132	Ddx60	-0.313223	5.35431	123.907	8.8268e-29	2.80417e-27
20162	Rnf145	-0.227426	6.79326	123.811	9.265e-29	2.93913e-27
14982	Dusp6	-0.510581	4.49572	122.98	1.40877e-28	4.46259e-27
15592	Nr1d1	0.378906	4.73812	122.933	1.44202e-28	4.56136e-27
15206	Pcdhga8	0.377224	4.58249	122.756	1.57728e-28	4.98204e-27
20119	Smarca2	0.246036	6.76075	122.748	1.58335e-28	4.99403e-27
21949	Vcan	0.296825	10.8172	122.744	1.58672e-28	4.99747e-27
19515	Ms4a4d	-0.309463	6.41245	122.685	1.63477e-28	5.14144e-27
16979	Rasa4	-0.311127	5.28885	122.615	1.69296e-28	5.31685e-27
12144	Hbegf	-0.753566	2.99968	122.366	1.91998e-28	6.02122e-27
19316	Phip	0.320094	6.29919	121.841	2.50149e-28	7.83374e-27
10587	Als2cl	1.17845	1.58602	121.685	2.70529e-28	8.45989e-27
14753	Pawr	-0.412309	4.3944	121.668	2.72833e-28	8.51982e-27
10594	Pard6b	-1.18365	1.59737	121.548	2.89883e-28	9.03942e-27
20405	Coro1c	-0.24234	6.96685	121.485	2.9932e-28	9.32047e-27
17499	Grb14	-0.308677	5.50914	121.053	3.72003e-28	1.15674e-26
11265	Mbp	-1.08443	2.3219	121.002	3.81707e-28	1.18523e-26
19432	Mmp11	0.268188	6.36526	120.989	3.84184e-28	1.19124e-26
17681	Pi4k2b	-0.285156	5.5838	120.669	4.51483e-28	1.39794e-26
9952	Ctla2b	-1.67499	0.702979	120.552	4.78931e-28	1.48085e-26
21537	Morf4l1	0.246907	8.38188	120.331	5.35395e-28	1.65311e-26
21538	Morf4l1	0.246907	8.38188	120.285	5.47897e-28	1.68934e-26
12683	Pard3b	0.585067	3.37291	120.212	5.6852e-28	1.75047e-26
12912	Nkd1	0.548535	3.51192	120.203	5.71081e-28	1.75589e-26
12085	Syt17	-0.682082	2.96876	120.035	6.21682e-28	1.90881e-26
18986	Xrn1	-0.247914	6.14989	119.302	8.99389e-28	2.75762e-26
20213	Lrrc15	-0.254782	6.8275	119.144	9.73995e-28	2.98222e-26
21518	Emb	0.265129	8.34568	119.111	9.90265e-28	3.02782e-26
17319	Gpd2	-0.325598	5.43175	119.107	9.92454e-28	3.03029e-26
13600	Sh3rf3	0.592619	3.85532	118.969	1.06394e-27	3.24405e-26
21911	Ldha	-0.277081	10.2214	118.948	1.07493e-27	3.27303e-26
21018	Hexa	0.259059	7.5499	118.885	1.10954e-27	3.37374e-26
19988	Emc10	0.279179	6.6867	118.746	1.19066e-27	3.61538e-26
20969	B4galt5	-0.26	7.50326	118.553	1.31209e-27	3.97863e-26
16530	Eif2s3y	0.341597	5.10719	118.506	1.34333e-27	4.06774e-26
19359	Por	-0.266841	6.3275	118.481	1.36028e-27	4.1134e-26
16296	Rftn1	-0.366024	5.01322	118.246	1.53171e-27	4.62541e-26
10852	Cd36	-1.05303	1.90656	118.186	1.57848e-27	4.76011e-26
10450	Cfap74	1.29517	1.40869	117.867	1.85412e-27	5.58369e-26
12775	Tspan2	-0.579064	3.43206	117.854	1.86623e-27	5.61247e-26
17614	Fhl3	-0.327051	5.55617	117.661	2.05706e-27	6.17792e-26
15134	Pop4	0.432272	4.55497	117.362	2.39215e-27	7.17449e-26
16390	Hspb6	-0.311844	5.04957	117.277	2.49679e-27	7.47812e-26
21785	Sdc3	-0.333751	9.15441	117.067	2.77559e-27	8.30184e-26
14503	Klhl29	0.39527	4.2829	116.801	3.17375e-27	9.47984e-26
18540	Tbc1d1	-0.283808	5.94953	116.712	3.31865e-27	9.89921e-26
11395	Reps2	0.908435	2.44647	116.563	3.5788e-27	1.06607e-25
18666	Tent4a	-0.245411	6.00585	116.507	3.6812e-27	1.09509e-25
17479	Txndc16	0.267888	5.49489	116.31	4.06583e-27	1.20788e-25
14110	Tnfaip6	0.479983	4.10496	116.282	4.12367e-27	1.22341e-25
20374	Cyb5r1	0.215914	6.93901	116.247	4.19588e-27	1.24181e-25
21408	Slit2	0.244723	8.1464	116.247	4.19699e-27	1.24181e-25
20285	Abca1	0.247752	6.88549	116.239	4.21422e-27	1.24523e-25
14385	Dbp	0.452167	4.23752	116.107	4.50376e-27	1.329e-25
15950	Atp8b1	0.434445	4.8757	115.928	4.92749e-27	1.45209e-25
18938	P2rx4	0.266895	6.11766	115.741	5.41677e-27	1.59414e-25
17330	Tubb3	0.325789	5.42984	115.295	6.78298e-27	1.99354e-25
10522	Cd68	-1.09703	1.5089	115.244	6.95856e-27	2.04242e-25
21798	Lpl	0.255976	9.24734	115.225	7.02672e-27	2.05967e-25
18307	Slc43a3	-0.25355	5.85024	114.833	8.56211e-27	2.50638e-25
17238	Cpt2	0.297449	5.39546	114.758	8.89323e-27	2.59985e-25
21675	Aars	0.242463	8.73505	114.351	1.09167e-26	3.18717e-25
20603	Arap1	0.239371	7.11787	114.25	1.14845e-26	3.34849e-25
17853	Adpgk	0.300941	5.63999	114.058	1.26572e-26	3.6855e-25
15982	Fgf10	-0.366534	4.89467	114.045	1.274e-26	3.70471e-25
21588	Plac8	-0.361647	8.5426	113.792	1.44716e-26	4.20269e-25
15997	Meox2	0.329009	4.89531	113.66	1.54656e-26	4.48543e-25
21979	Postn	0.2303	13.0733	113.526	1.65511e-26	4.79393e-25
15955	Auts2	0.331002	4.87883	113.396	1.7673e-26	5.11213e-25
10177	C1rb	-1.38309	1.04145	113.219	1.9322e-26	5.58179e-25
15354	Slc4a7	-0.357559	4.64895	113.149	2.00124e-26	5.77365e-25
9688	Kera	1.88677	0.258298	113.135	2.0158e-26	5.80805e-25
10283	Gm49391	-1.98929	1.16067	113.123	2.028e-26	5.83553e-25
21387	Igsf10	0.251675	8.10946	113.084	2.06827e-26	5.94364e-25
21507	Slc39a14	0.239874	8.33365	113.064	2.08948e-26	5.99676e-25
16740	Plau	-0.31993	5.19611	113.046	2.10862e-26	6.0438e-25
14025	Gcnt4	-0.485159	4.07223	112.516	2.75473e-26	7.88541e-25
17027	Ugt1a6a	0.304087	5.30363	112.095	3.40674e-26	9.73912e-25
12258	Zfp949	-0.579194	3.08575	111.636	4.29276e-26	1.22561e-24
20911	Carhsp1	-0.243997	7.42276	111.511	4.5736e-26	1.3041e-24
18503	Rbm15b	0.232865	5.92952	111.443	4.73329e-26	1.34789e-24
9314	Sez6l	-2.18663	-0.306103	111.32	5.03408e-26	1.43168e-24
14235	Stc1	-0.555756	4.17514	111.198	5.3559e-26	1.52124e-24
15844	Ctxn1	-0.325625	4.84245	111.153	5.4764e-26	1.55346e-24
10877	Rgs5	-1.12726	1.93612	110.814	6.4981e-26	1.8409e-24
11101	Cxcl2	-0.881507	2.17643	110.562	7.38014e-26	2.0881e-24
18175	Aga	0.254192	5.78477	110.508	7.58303e-26	2.14274e-24
21611	Ccl7	-0.23717	8.58369	110.495	7.63229e-26	2.15389e-24
21669	Nfix	0.240344	8.72385	110.195	8.87908e-26	2.50254e-24
20368	Slc16a1	-0.221028	6.94003	110.172	8.98397e-26	2.52886e-24
14714	Limch1	0.383631	4.37656	110.13	9.17608e-26	2.57963e-24
19380	Cfl2	-0.222716	6.34317	109.9	1.03078e-25	2.89409e-24
12935	6330403K07Rik	0.477416	3.52188	109.753	1.10971e-25	3.11172e-24
9879	Scg2	1.91277	0.573791	109.541	1.23552e-25	3.46008e-24
12954	Slc9a9	0.521057	3.53147	109.286	1.40496e-25	3.9296e-24
12709	Hap1	-0.521859	3.39259	109.136	1.51551e-25	4.23342e-24
12450	Ubash3b	-0.566468	3.2247	109.059	1.57511e-25	4.39431e-24
18473	Poglut3	0.235517	5.91735	109.054	1.57923e-25	4.40022e-24
11670	Reg3g	0.795376	2.66609	108.784	1.80982e-25	5.03634e-24
21266	Tmem176a	-0.243616	7.90989	108.671	1.91573e-25	5.32433e-24
19803	Ptgis	-0.210204	6.58669	108.611	1.97449e-25	5.48071e-24
13889	Usp13	-0.433656	4.0045	108.417	2.17769e-25	6.03711e-24
13412	Coro2b	0.544889	3.77539	108.341	2.26286e-25	6.26533e-24
20525	Soat1	-0.239549	7.06486	108.313	2.29498e-25	6.34628e-24
20062	Ivns1abp	-0.235262	6.73393	108.218	2.40735e-25	6.64863e-24
21624	Adam12	0.244939	8.6119	108.168	2.46934e-25	6.81128e-24
19438	Snx1	0.232302	6.36896	107.499	3.46151e-25	9.53607e-24
19332	Higd1a	-0.268463	6.31282	107.377	3.68052e-25	1.01267e-23
17690	Rras2	-0.266654	5.58682	107.298	3.83071e-25	1.05268e-23
20503	Smarcc1	0.238965	7.04101	107.266	3.89259e-25	1.06835e-23
15755	Pdgfa	-0.337091	4.80918	107.256	3.91227e-25	1.07241e-23
17950	Eef2k	0.259628	5.68355	107.253	3.91798e-25	1.07264e-23
21920	Col6a1	0.228218	10.2909	106.859	4.77986e-25	1.30697e-23
10110	Itgam	-1.71985	0.955132	106.764	5.01352e-25	1.36916e-23
20298	Selenop	0.208075	6.89042	106.722	5.12136e-25	1.39687e-23
16499	Gpsm2	0.310793	5.09155	106.474	5.80534e-25	1.58147e-23
21773	Serpine1	-0.508763	9.10336	106.414	5.9837e-25	1.62804e-23
18805	Lrrc8c	-0.225243	6.06527	106.353	6.17021e-25	1.67671e-23
21936	Scd2	-0.23231	10.5168	106.345	6.19481e-25	1.68132e-23
21672	Myadm	-0.236132	8.7414	105.853	7.94147e-25	2.15272e-23
13333	Col23a1	0.462318	3.73636	105.753	8.35026e-25	2.26074e-23
16614	Stk39	-0.29293	5.14745	105.597	9.03624e-25	2.44345e-23
21914	Il6st	0.231585	10.2547	105.288	1.05617e-24	2.85244e-23
21480	Tgfbr3	0.281529	8.28557	105.124	1.14741e-24	3.09505e-23
20140	Maz	0.197041	6.7726	105.096	1.16378e-24	3.13537e-23
20859	Psmd8	-0.233785	7.35943	104.804	1.34858e-24	3.62877e-23
16103	Sgsh	0.303952	4.92948	104.713	1.41165e-24	3.79385e-23
11716	Flvcr2	0.692038	2.7031	104.28	1.75621e-24	4.7141e-23
19733	Sirpa	0.227295	6.54233	103.847	2.18552e-24	5.85932e-23
17556	Tfrc	-0.253059	5.53187	103.784	2.25621e-24	6.04149e-23
10635	Camp	-1.02679	1.65153	103.779	2.26236e-24	6.05058e-23
15163	Armh4	0.388769	4.56312	103.731	2.31731e-24	6.19001e-23
12193	Gata2	-0.613857	3.03737	103.604	2.47026e-24	6.59055e-23
16433	Ap1s2	-0.281019	5.0682	103.596	2.48079e-24	6.61063e-23
21521	Kif26b	0.247651	8.35108	103.493	2.61296e-24	6.95439e-23
20847	Manf	-0.257665	7.34935	103.415	2.71789e-24	7.22493e-23
20376	Washc5	0.218538	6.93967	103.167	3.08037e-24	8.17169e-23
19019	Plscr2	-0.236679	6.16444	103.166	3.08148e-24	8.17169e-23
19815	Sesn2	0.242527	6.58644	103.073	3.2297e-24	8.55443e-23
19249	Gm49342	-0.309789	6.27621	102.903	3.52036e-24	9.31306e-23
13638	Trnp1	0.444189	3.87701	102.9	3.52491e-24	9.31388e-23
19370	Gypc	-0.224013	6.33684	102.801	3.70547e-24	9.77924e-23
10523	Laptm5	-1.10421	1.51125	102.601	4.09999e-24	1.08074e-22
17987	Scoc	0.262956	5.70011	102.336	4.68701e-24	1.234e-22
20220	Rragc	0.205973	6.82927	102.305	4.75897e-24	1.25145e-22
20877	Phgdh	0.2417	7.37995	102.26	4.86826e-24	1.27866e-22
19139	Klhdc10	0.242547	6.21859	102.156	5.13297e-24	1.34658e-22
16862	Rab32	0.291062	5.23934	102.124	5.21476e-24	1.3664e-22
20091	Cd109	-0.210607	6.75084	102.076	5.34379e-24	1.39855e-22
13866	Socs2	0.421998	3.99391	101.865	5.94509e-24	1.55289e-22
11479	Tubb4a	-0.752517	2.51198	101.864	5.94764e-24	1.55289e-22
10648	Kdr	-1.02782	1.66891	101.61	6.76005e-24	1.76291e-22
16681	Zswim6	-0.27563	5.17228	101.565	6.91445e-24	1.80103e-22
18485	Cyb5a	0.260041	5.92131	101.492	7.17431e-24	1.86651e-22
16406	Aqp1	-0.34538	5.05489	101.461	7.28967e-24	1.89428e-22
19633	Nav1	-0.217743	6.48191	101.107	8.71663e-24	2.26241e-22
19684	Frmd4a	-0.204384	6.51265	101.031	9.05711e-24	2.34801e-22
18007	Epdr1	0.292187	5.70931	101.023	9.09397e-24	2.35479e-22
12218	Mtss1	-0.622375	3.06129	100.802	1.01632e-23	2.62857e-22
20836	Slc3a2	0.229186	7.33261	100.729	1.05495e-23	2.72526e-22
14202	Fam131b	-0.442217	4.15852	100.693	1.07383e-23	2.77079e-22
16515	Met	-0.294656	5.10703	100.664	1.08961e-23	2.80822e-22
21693	Iigp1	-0.246174	8.79718	100.647	1.0991e-23	2.82935e-22
15469	Stard13	-0.367854	4.69783	100.639	1.10358e-23	2.83756e-22
19333	Uaca	-0.225632	6.31215	100.604	1.12347e-23	2.88533e-22
14881	Prr16	0.385965	4.4426	100.592	1.13022e-23	2.89926e-22
14785	Foxc1	-0.389472	4.40395	100.505	1.1808e-23	3.02549e-22
11518	Dusp5	-0.715483	2.54713	100.481	1.1955e-23	3.0596e-22
21898	Loxl2	-0.244126	10.0417	100.279	1.32357e-23	3.38342e-22
17871	Pclaf	0.260187	5.64706	100.119	1.43523e-23	3.66459e-22
19840	Mcfd2	-0.214674	6.60891	100.001	1.52332e-23	3.88501e-22
8516	Hcn4	-3.8589	-1.4333	99.7332	1.74377e-23	4.44206e-22
21242	Tpm2	-0.268058	7.86814	99.533	1.92924e-23	4.90885e-22
15933	Fbxl7	0.313592	4.87184	99.3935	2.06999e-23	5.26089e-22
20314	Msmo1	-0.21407	6.90242	99.2993	2.17084e-23	5.51081e-22
20767	Pml	-0.229959	7.27644	99.2551	2.21987e-23	5.6288e-22
13488	Cdk18	-0.43315	3.81068	99.2083	2.27291e-23	5.75663e-22
9785	Il1a	-1.64114	0.41957	99.0429	2.47087e-23	6.25082e-22
16095	Ablim1	0.285853	4.92792	98.5008	3.24897e-23	8.20982e-22
16327	Abat	0.344899	5.01789	98.4609	3.31506e-23	8.36721e-22
21118	Samhd1	-0.225337	7.66611	98.2984	3.59848e-23	9.07213e-22
19435	Npdc1	0.217911	6.36687	98.2505	3.68665e-23	9.28376e-22
13144	Mst1r	0.451789	3.63386	98.1443	3.88985e-23	9.78425e-22
9075	Klf14	2.45313	-0.653733	98.0853	4.00743e-23	1.00685e-21
19105	Tnip1	0.252662	6.20065	97.9982	4.18764e-23	1.05092e-21
20247	Nuak1	-0.265863	6.85351	97.6338	5.03376e-23	1.26183e-21
15356	Gadd45a	0.338315	4.64668	97.5903	5.14543e-23	1.28835e-21
21699	Rpl21	-0.244257	8.81947	97.5829	5.16479e-23	1.29173e-21
19559	Junb	-0.2446	6.43967	96.9529	7.09973e-23	1.77364e-21
12599	Baiap2l1	-0.531474	3.32959	96.8048	7.65087e-23	1.90916e-21
20422	Grem2	0.238415	6.97263	96.6961	8.08267e-23	2.01462e-21
21123	Fdps	-0.230652	7.6724	96.4906	8.96701e-23	2.23251e-21
17896	Limk2	-0.23769	5.65978	96.4354	9.22019e-23	2.29295e-21
18472	Abhd5	0.247651	5.91607	96.375	9.50599e-23	2.36135e-21
17967	Actg2	-0.234395	5.69753	96.3595	9.58079e-23	2.37725e-21
16289	Pik3r3	0.325447	5.00391	96.3475	9.63909e-23	2.38902e-21
21704	Scpep1	0.22535	8.83313	96.2758	9.99458e-23	2.47433e-21
11371	Foxc2	-0.75463	2.43214	95.828	1.25308e-22	3.09746e-21
21154	Rbpj	-0.232043	7.72689	95.8266	1.25397e-22	3.09746e-21
19173	Fzd4	0.227766	6.23857	95.8098	1.26466e-22	3.12035e-21
21251	G3bp2	-0.219006	7.88374	95.7098	1.33019e-22	3.27836e-21
11766	Nme6	0.640223	2.74474	95.6492	1.37158e-22	3.37657e-21
20944	Gys1	-0.234058	7.46687	95.3115	1.62664e-22	4.00001e-21
20107	Rnf187	0.224936	6.75546	95.1493	1.76555e-22	4.33676e-21
19011	Myo1d	-0.209917	6.16107	94.9239	1.97848e-22	4.85435e-21
16022	Idua	0.279592	4.90442	94.8492	2.05454e-22	5.03535e-21
18352	Sumf1	0.221555	5.86222	94.7663	2.14239e-22	5.24479e-21
14524	Cd274	-0.446196	4.29823	94.6377	2.28622e-22	5.59068e-21
21828	Tpi1	-0.254731	9.41125	94.6327	2.29206e-22	5.59875e-21
21300	Cd47	-0.220509	7.95676	94.6182	2.30886e-22	5.63351e-21
11836	Fmo2	-0.845171	2.79512	94.6055	2.32375e-22	5.66357e-21
17430	Dock5	-0.24368	5.47825	94.4274	2.54251e-22	6.18986e-21
20704	Egln1	-0.287647	7.21949	94.4215	2.55008e-22	6.20142e-21
10541	Cdh4	1.07221	1.5303	93.9921	3.16793e-22	7.69545e-21
18562	Slc35f5	0.21021	5.95607	93.8234	3.44972e-22	8.37072e-21
19701	Ralgds	0.235329	6.52128	93.8044	3.483e-22	8.44214e-21
18187	Mlkl	-0.258187	5.79851	93.7757	3.53388e-22	8.55605e-21
13841	Spry4	-0.411274	3.98792	93.6597	3.74717e-22	9.06247e-21
21366	Adam19	-0.2644	8.07878	93.5337	3.99335e-22	9.64722e-21
21733	Dstn	-0.213864	8.94037	93.5018	4.05823e-22	9.79321e-21
18392	Tma7	0.263715	5.88113	93.3798	4.31632e-22	1.04046e-20
18391	Tma7	0.263715	5.88113	93.3574	4.36548e-22	1.05116e-20
19431	Elovl6	-0.210611	6.36922	93.2196	4.6803e-22	1.12573e-20
15425	Bcl6	-0.307306	4.67806	93.1631	4.81572e-22	1.15704e-20
17685	Camkk2	0.249405	5.5808	92.9219	5.43985e-22	1.30556e-20
12670	Enox1	0.529628	3.36527	92.8471	5.64948e-22	1.3544e-20
13755	Gbe1	-0.399443	3.94755	92.7995	5.78696e-22	1.38584e-20
10491	Cd53	-1.07817	1.46058	92.7078	6.06154e-22	1.45002e-20
13097	Hand2	-0.517639	3.61554	92.5889	6.43669e-22	1.53809e-20
15076	Plxna2	0.332825	4.52711	92.5721	6.49155e-22	1.54951e-20
15200	Schip1	-0.321612	4.58448	92.4731	6.82451e-22	1.62722e-20
21223	Samd9l	-0.234533	7.83585	92.4588	6.87402e-22	1.63725e-20
11446	Kcnh2	-0.718825	2.48341	92.2217	7.74917e-22	1.8437e-20
18284	Aplp1	-0.255183	5.8381	92.1291	8.12022e-22	1.92989e-20
21959	Fbn1	0.213872	11.1001	92.0897	8.28358e-22	1.96659e-20
15776	Meox1	0.293918	4.81393	91.9437	8.91793e-22	2.11491e-20
20803	Tmem30a	-0.226927	7.30446	91.9388	8.93995e-22	2.11784e-20
17801	Arhgap10	0.234207	5.621	91.8246	9.47082e-22	2.24119e-20
21737	Bmp1	-0.230571	8.96137	91.6707	1.02368e-21	2.41984e-20
10504	Itga2	-1.18165	1.48697	91.5504	1.08786e-21	2.5688e-20
14439	Sdf2l1	-0.35835	4.26538	91.4706	1.13262e-21	2.67161e-20
10071	Fyb	-1.26997	0.88531	91.025	1.41865e-21	3.34273e-20
20459	Gbp9	-0.247312	7.00335	90.9897	1.44424e-21	3.39937e-20
13620	Gm4841	-0.56861	3.87494	90.9366	1.48348e-21	3.48801e-20
21013	Hk1	-0.212088	7.55142	90.5493	1.8042e-21	4.23757e-20
21401	Ifi44	-0.323195	8.14532	90.5116	1.83896e-21	4.31458e-20
21279	Synpo	0.214217	7.92155	90.4888	1.86024e-21	4.35985e-20
21900	Timp2	0.209811	10.0496	90.4613	1.88628e-21	4.4162e-20
21687	Cd248	0.218695	8.76179	90.4547	1.89263e-21	4.42633e-20
20774	Vasp	-0.236835	7.28643	90.2451	2.10407e-21	4.91064e-20
19959	Flt1	0.207904	6.67249	90.245	2.10418e-21	4.91064e-20
20257	Ltbr	0.205679	6.86073	90.2292	2.12104e-21	4.94474e-20
11091	Zfp982	0.868415	2.16055	90.2197	2.1313e-21	4.9634e-20
20667	Lsp1	0.219986	7.17539	90.1524	2.20503e-21	5.12967e-20
19608	Il1rap	0.231957	6.45671	90.1461	2.21207e-21	5.14061e-20
8739	Il22ra1	-3.02041	-1.10955	89.9167	2.48402e-21	5.7665e-20
17891	Stox2	0.246038	5.65318	89.8849	2.5243e-21	5.85382e-20
11030	Il18rap	-0.761085	2.10383	89.7193	2.7447e-21	6.35194e-20
16898	Foxn3	0.247991	5.2528	89.7191	2.74488e-21	6.35194e-20
14651	Rnd1	-0.3707	4.35293	89.6741	2.80811e-21	6.49143e-20
17121	Lysmd3	-0.254611	5.34848	89.634	2.86551e-21	6.61717e-20
21291	Ero1a	-0.235215	7.95003	89.6158	2.89207e-21	6.67149e-20
21609	Col11a1	0.217897	8.57513	89.5158	3.04201e-21	7.01002e-20
17059	Smim1	-0.293599	5.32318	89.3629	3.28638e-21	7.56522e-20
18705	Naa25	-0.210341	6.01727	89.2321	3.51106e-21	8.07396e-20
20435	Pdlim7	-0.210838	6.98735	89.0402	3.86864e-21	8.88696e-20
9674	Clca3a2	-1.75953	0.240809	88.9834	3.9813e-21	9.1323e-20
16221	Gse1	-0.318492	4.97794	88.9822	3.98389e-21	9.1323e-20
14020	Cobll1	-0.408137	4.06942	88.9802	3.98791e-21	9.1323e-20
18851	Baz2a	-0.212307	6.08673	88.8194	4.32561e-21	9.89534e-20
17982	Pcdhgc5	-0.26358	5.7036	88.803	4.36145e-21	9.96695e-20
19570	Trim30d	-0.219598	6.44259	88.7548	4.46915e-21	1.02025e-19
12856	Cyp2d22	-0.433014	3.4807	88.6288	4.76293e-21	1.08619e-19
9302	Cdh5	-1.94876	-0.326528	88.5949	4.84525e-21	1.10381e-19
13552	Sinhcaf	-0.420036	3.84468	88.3172	5.57553e-21	1.26886e-19
17185	Ammecr1	-0.266939	5.37681	88.1823	5.96909e-21	1.35703e-19
9582	Sytl1	-1.55767	0.100857	88.1432	6.08826e-21	1.38269e-19
16248	Pccb	0.286135	4.9866	88.1203	6.15922e-21	1.39736e-19
19512	Ifi35	-0.210056	6.4108	88.0347	6.43166e-21	1.45767e-19
10679	Ctss	-1.12097	1.70375	87.9255	6.7968e-21	1.53883e-19
17760	B3gnt9	0.228558	5.60797	87.9042	6.87013e-21	1.55384e-19
20855	Slc6a6	-0.221239	7.35726	87.8442	7.08173e-21	1.60005e-19
12171	Rcan2	-0.571608	3.02146	87.8154	7.18591e-21	1.62192e-19
17926	Rbl2	0.225943	5.67113	87.6969	7.62953e-21	1.72028e-19
18196	Hspb8	-0.237521	5.80137	87.6663	7.74815e-21	1.74524e-19
20691	Dock1	0.22179	7.20241	87.5365	8.27391e-21	1.86176e-19
19189	Hcfc1r1	-0.223611	6.24955	87.4882	8.47836e-21	1.90581e-19
20236	Acvr2a	0.21513	6.84291	87.2229	9.69531e-21	2.17714e-19
19440	Ktn1	-0.203946	6.37439	87.2034	9.7913e-21	2.19645e-19
13107	Lactb	-0.407358	3.62058	87.1616	1.00008e-20	2.24115e-19
21895	Rplp1	0.263377	10.0097	87.0439	1.0614e-20	2.37614e-19
14978	Acot2	0.354869	4.48886	87.0261	1.07101e-20	2.39522e-19
15865	Il17rd	0.316928	4.84729	86.8533	1.16876e-20	2.61118e-19
19749	Dcp2	-0.193736	6.55484	86.7925	1.20523e-20	2.68994e-19
16012	Renbp	0.281818	4.90141	86.418	1.45652e-20	3.24749e-19
10354	Gatm	-1.04879	1.26441	86.396	1.47285e-20	3.28056e-19
17329	Pik3r4	0.232928	5.43027	86.3792	1.48543e-20	3.30522e-19
15761	Relb	0.318708	4.80711	86.324	1.52744e-20	3.39526e-19
16857	Ldhb	-0.295466	5.24156	86.2768	1.56432e-20	3.47375e-19
13999	Nkd2	-0.395538	4.05661	86.2514	1.58453e-20	3.51506e-19
20029	Sned1	0.229835	6.70974	86.0484	1.75587e-20	3.89124e-19
10107	Gask1a	1.25935	0.949628	85.9506	1.84487e-20	4.08435e-19
18837	Scarb1	-0.22406	6.08007	85.9328	1.86153e-20	4.11708e-19
17012	Nr1d2	0.277044	5.29694	85.8676	1.924e-20	4.25097e-19
11969	Macir	-0.543862	2.88201	85.7658	2.02558e-20	4.47091e-19
14915	Mcc	0.478626	4.45366	85.7217	2.07127e-20	4.56718e-19
13237	Cntfr	-0.436816	3.69037	85.6811	2.11429e-20	4.65737e-19
19949	Dmpk	-0.226037	6.67184	85.6642	2.13238e-20	4.69251e-19
11513	Xpnpep2	0.636175	2.54181	85.6139	2.18734e-20	4.80673e-19

## Sheet: BP (from top 1000)
Index	Name	P-value	Adjusted p-value	Odds Ratio	Combined score
1	Extracellular Matrix Organization	2.29e-19	7.95e-16	6.61	283.6
2	Regulation Of Angiogenesis	2.08e-17	3.6e-14	5.57	214.07
3	Regulation Of Cell Migration	1.11e-16	1.29e-13	3.66	134.54
4	External Encapsulating Structure Organization	7.16e-14	4.97e-11	7.01	212.05
5	Transmembrane Receptor Tyrosine Kinase Pathway	3.41e-13	1.69e-10	3.92	112.58
6	Regulation Of Protein Phosphorylation	6.85e-12	2.38e-09	3.82	98.13
7	Regulation Of Cell Population Proliferation	1.09e-10	3.15e-08	2.37	54.3
8	Regulation Of Inflammatory Response	3.2e-09	6.93e-07	3.46	67.6
9	Regulation Of ERK1 And ERK2 Cascade	5.02e-09	9.67e-07	3.39	64.76
10	Regulation Of Phosphatidylinositol 3-Kinase	1.34e-08	2.33e-06	5.54	100.46

## Sheet: MF (from top 1000)
Index	Name	P-value	Adjusted p-value	Odds Ratio	Combined score
1	Transmembrane Receptor Tyrosine Kinase Activity	1.26e-09	7.75e-07	9.11	186.64
2	Transmembrane Receptor Protein Kinase Activity	1.145e-06	0.0002339	8.15	111.52
3	Metallopeptidase Activity	3.175e-06	0.0004866	3.72	47.15
4	Calcium Ion Binding	4.352e-06	0.0005335	2.41	29.72
5	Receptor Ligand Activity	1.051e-05	0.0009384	2.4	27.52
6	Platelet-Derived Growth Factor Receptor Binding	1.072e-05	0.0009384	19.19	219.6
7	Actin Binding	1.41e-05	0.00108	2.93	32.69
8	Growth Factor Activity	1.761e-05	0.0012	4.14	45.27
9	Growth Factor Receptor Binding	1.971e-05	0.001208	3.86	41.84
10	Protein Tyrosine Kinase Activity	2.925e-05	0.001496	3.72	38.85
